# Supplementary material for: Trajectories of human brain functional connectome maturation across the birth transition
Source: PLoS Biol. 2024 Nov 19;22(11):e3002909. doi: 10.1371/journal.pbio.3002909 (PMC11575827; doi:10.1371/journal.pbio.3002909)
Supplement: S1 Data — Global-level resting-state functional connectivity (RSFC) values from 184 observations, as well as age and scan information are provided. Column A: Subject ID. Column B: Session ID. Column C: Scan condition (fetal vs. infant). Column D: gestational age at scan. Column E: Scan sequence ID. Column F: Averaged RSFC across all connectivity edges that show increasing RSFC with age. Column G: Averaged RSFC across all connectivity edges that show decrease RSFC with age. Fig 1D plots the data in Column F and G. Column H: Averaged global efficiency across all nodes that show increasing global efficiency with age. Column I: Averaged global efficiency across all nodes that show negative global efficiency with age. Fig 3B plots the data in Column H and I. Column J: Averaged local efficiency across all nodes that show increasing local efficiency with age. Fig 3D plots the data in Column J. Column K and L involved age-related RSFC results evaluated within the fetal period. Fig 4A plots the data in Column K and L. Column M and N involved age-related RSFC results evaluated within the infant period. Fig 4B plots the data in Column M and N. (CSV) [file pbio.3002909.s008.csv]

ID	Sesssion	Fetal	GA_scan	sequence ID	all_pos_fc	all_neg_fc	GE_pos	GE_neg	LE_pos	fetal_pos	fetal_neg	infant_pos	infant_neg
Subject 001	f1	Fetal	31.71	1	0.095080332	0.172669906	0.446687667	0.561855571	0.698381	-0.154573648	0.219597075
Subject 002	f1	Fetal	32	1	0.14162438	0.221785297	0.474990444	0.549275857	0.71453	0.14720354	0.31664668
Subject 003	f1	Fetal	30	1	0.161775311	0.13989653	0.477186	0.512763857	0.731411	-0.123070746	0.312730618
Subject 004	f1	Fetal	36	1	0.116709915	0.201864261	0.469167444	0.512089	0.705234	0.031686106	0.208838553
Subject 005	f2	Fetal	34.57	1	0.073380685	0.176373515	0.478379222	0.547250714	0.6876885	0.257560445	0.197105117
Subject 006	f1	Fetal	35.14	1	0.07651566	0.099285412	0.443919444	0.532032429	0.6857705	0.218908303	0.068739217
Subject 007	f1	Fetal	38.71	1	0.103112099	0.214840594	0.460290333	0.549214571	0.6431855	0.209920192	0.151236389
Subject 008	f1	Fetal	30	1	0.112491606	0.202151747	0.458858333	0.512457143	0.7185145	0.064286604	0.251053036
Subject 009	f1	Fetal	37.86	1	0.038217328	0.150005279	0.441389778	0.527491429	0.607619	0.214087428	0.055491136
Subject 010	f1	Fetal	36.71	1	0.085429141	0.139321412	0.454944667	0.519023	0.750422	0.19069381	0.12134365
Subject 011	f1	Fetal	35.43	1	0.159937929	0.129121938	0.500429444	0.482265571	0.660221	0.126476989	0.089115823
Subject 012	f1	Fetal	27.86	1	0.047039512	0.158553916	0.462581111	0.549828143	0.704243	-0.061117158	0.358470192
Subject 013	f1	Fetal	28.57	1	0.078636109	0.178515221	0.468260778	0.497177143	0.7264095	-0.104208368	0.350080852
Subject 014	f1	Fetal	30.29	1	0.078438231	0.240864808	0.434230778	0.537616571	0.665952	0.026108889	0.437259349
Subject 015	f1	Fetal	30.57	1	0.091242384	0.200181895	0.461006111	0.552712286	0.755889	0.094333119	0.311790168
Subject 016	f1	Fetal	32.43	1	0.110858592	0.150548768	0.479954	0.518532286	0.6622475	0.099717356	0.182602886
Subject 017	f1	Fetal	26.43	1	0.097052413	0.189828272	0.458333333	0.537493857	0.6944955	-0.048987994	0.415413423
Subject 018	f1	Fetal	28.43	1	0.041103122	0.16216068	0.493890778	0.542709714	0.6996255	-0.016971558	0.227126449
Subject 019	f1	Fetal	35.43	1	0.098117046	0.139281003	0.465158444	0.583210429	0.6629515	0.137818125	0.154900208
Subject 020	f1	Fetal	33.29	1	0.127545548	0.082645321	0.526155222	0.514850286	0.690019	0.118615046	0.095212613
Subject 021	f1	Fetal	30.43	1	0.106874743	0.176971828	0.457188	0.536266714	0.660886	0.068640443	0.360995277
Subject 022	f1	Fetal	35.86	1	0.084156742	0.132055954	0.500954556	0.493863429	0.724521	0.079835153	0.136513831
Subject 023	f1	Fetal	34.86	1	0.158694201	0.215043196	0.440005778	0.543630286	0.7066175	-0.014796395	0.235032713
Subject 024	f1	Fetal	32.43	1	0.125385813	0.15611932	0.480622333	0.533259714	0.7279075	0.092216961	0.179866035
Subject 025	f1	Fetal	30.57	1	0.125276382	0.162614397	0.465349333	0.528718714	0.7749275	-0.043349955	0.389766231
Subject 026	f1	Fetal	34.43	1	0.035848501	0.101216037	0.470217556	0.539641429	0.6636785	0.034634572	0.155521286
Subject 027	f1	Fetal	25.86	1	0.075749877	0.213222913	0.424637222	0.521477857	0.7155205	-0.108955193	0.58487854
Subject 028	f1	Fetal	32.86	1	0.109309309	0.178820508	0.443967222	0.537309857	0.7620625	0.006168818	0.132156187
Subject 029	f1	Fetal	26.57	1	0.056121113	0.091617485	0.444969444	0.553694286	0.715432	0.004609111	0.202674064
Subject 030	f1	Fetal	31.57	1	0.110741898	0.109754497	0.485395333	0.516200429	0.712889	0.022794533	0.128577469
Subject 031	f1	Fetal	27.57	1	0.181289844	0.294760259	0.426737222	0.518225143	0.7290905	-0.164718673	0.577805266
Subject 032	f1	Fetal	37.86	1	0.118256137	0.135103727	0.463106111	0.524545857	0.81919	0.152003228	0.053239408
Subject 033	f1	Fetal	32	1	0.074253997	0.14576168	0.479285889	0.520925143	0.7046305	0.107300503	0.227971262
Subject 034	f1	Fetal	36.86	1	0.02559894	0.146717058	0.452606	0.508591	0.6704545	0.122395528	0.073738594
Subject 035	f1	Fetal	34.29	1	0.149528156	0.123860859	0.506872889	0.498834143	0.721487	0.124514294	0.197597489
Subject 036	f1	Fetal	30.71	1	0.078576746	0.135859303	0.489643222	0.518225429	0.6974405	0.090536193	0.120652381
Subject 037	f1	Fetal	27.86	1	0.088068272	0.143195558	0.457760667	0.534486857	0.6810705	-0.092974256	0.270128764
Subject 038	f1	Fetal	26.71	1	0.122280443	0.203860219	0.465253889	0.527368571	0.701054	-0.066746813	0.463519257
Subject 039	f1	Fetal	28.29	1	0.116368728	0.26270521	0.436569444	0.531112	0.657796	-0.069036581	0.546526621
Subject 040	f1	Fetal	28.43	1	0.060114435	0.286893879	0.446401222	0.535407429	0.457664	-0.093579872	0.474929639
Subject 041	f1	Fetal	28.57	1	0.060977486	0.182597093	0.474131444	0.573760571	0.6879095	-0.076668399	0.378727266
Subject 042	f1	Fetal	24.43	1	0.022968624	0.194319544	0.453417333	0.536450857	0.7042245	-0.074365694	0.389388743
Subject 043	f1	Fetal	33.29	1	0.089260538	0.098124574	0.478665556	0.547496286	0.649931	-0.001627939	0.155048499
Subject 044	f1	Fetal	28.57	1	0.083778037	0.259516694	0.427500889	0.549889571	0.6871745	-0.107715001	0.53110946
Subject 045	f1	Fetal	27.86	1	0.105933634	0.173514169	0.478426889	0.572165	0.6751945	-0.040722295	0.334585684
Subject 046	f1	Fetal	28.57	1	0.111494904	0.301946722	0.400343556	0.542489	0.8189395	-0.003806952	0.657959606
Subject 047	f1	Fetal	28.86	1	0.084483351	0.186564973	0.468260778	0.513561429	0.701825	-0.096062778	0.318164391
Subject 048	f1	Fetal	28.86	1	0.014330791	0.25888612	0.450219556	0.526693714	0.6847445	-0.135903217	0.327331776
Subject 049	f1	Fetal	28.86	1	0.088913524	0.136510075	0.494225	0.512395714	0.7082765	-0.07009951	0.323278604
Subject 050	f1	Fetal	27.71	1	0.07877581	0.22118728	0.460099333	0.557130714	0.6698645	-0.088906057	0.381946834
Subject 051	f1	Fetal	28	1	0.042368142	0.15250626	0.445399111	0.526877714	0.7018505	-0.014340187	0.310451733
Subject 052	f1	Fetal	28.57	1	0.087599206	0.165951257	0.455756	0.547128143	0.7279915	-0.092694206	0.323675461
Subject 053	f1	Fetal	27.29	1	0.102138649	0.259188796	0.417191778	0.558664571	0.7147605	-0.093252637	0.600520544
Subject 054	f1	Fetal	28	1	0.029579719	0.284687042	0.432293111	0.532462	0.8345995	0.004516355	0.539169274
Subject 055	f1	Fetal	36.57	1	0.123242721	0.084954863	0.469167444	0.510186714	0.7348835	0.082864883	0.112342964
Subject 056	f1	Fetal	27.71	1	0.053979557	0.145034992	0.481576889	0.555351	0.7239355	-0.097569795	0.262389195
Subject 057	f1	Fetal	28.71	1	-4.73E-03	0.193707778	0.458381222	0.508652429	0.616559	-0.132276218	0.327295274
Subject 058	f1	Fetal	28.71	1	0.029989069	0.262326881	0.434278444	0.572042143	0.6501135	-0.023145127	0.257233031
Subject 060	f1	Fetal	31.86	1	0.132659495	0.201033024	0.428837444	0.541789286	0.670904	-0.062626024	0.438268723
Subject 061	f1	Fetal	25.71	1	0.055885575	0.166120748	0.456185667	0.516445714	0.7176195	-0.202536299	0.308307657
Subject 065	f1	Fetal	27.57	1	0.1240892	0.208762683	0.452271889	0.533812143	0.8034185	-0.135358316	0.43710051
Subject 066	f1	Fetal	27.71	1	0.093844585	0.162445486	0.416284889	0.578178714	0.5929335	-0.080236105	0.446457376
Subject 067	f1	Fetal	29	1	0.046041162	0.121220858	0.460910667	0.538905143	0.712262	0.011193557	0.168530136
Subject 069	f1	Fetal	29	1	0.113957713	0.203478972	0.437476333	0.502233571	0.7563735	-0.028460271	0.425291356
Subject 070	f2	Fetal	35	1	0.097247761	0.160378302	0.461292556	0.542526	0.6251965	0.175760984	0.107919579
Subject 071	f1	Fetal	29	1	0.04976847	0.284788508	0.471792556	0.550012143	0.688512	0.000962965	0.448803698
Subject 073	f2	Fetal	35.57	1	0.082345176	0.15084173	0.435614667	0.559707857	0.6781995	0.079317551	0.233038047
Subject 074	f2	Fetal	35	1	0.081447327	0.18849973	0.434230667	0.525650571	0.7284785	0.044221371	0.211446296
Subject 075	f1	Fetal	29.14	1	0.120612087	0.175045256	0.449837556	0.519820857	0.650341	0.007389066	0.293590998
Subject 077	f2	Fetal	35.71	1	0.023806718	0.217082988	0.451603778	0.531786857	0.7081835	0.132411481	0.142654795
Subject 080	f2	Fetal	36.29	1	0.063409044	0.115175426	0.475754222	0.577319714	0.6546655	0.090862889	0.111223179
Subject 082	f2	Fetal	36	1	0.054691566	0.044185269	0.431653333	0.528227714	0.6909275	0.141513491	0.070567233
Subject 083	f1	Fetal	27.29	1	0.027069244	0.09281627	0.456662889	0.543568857	0.725622	0.039816976	0.142929284
Subject 084	f2	Fetal	34.71	1	0.123681119	0.129849423	0.467735667	0.530375571	0.685225	0.093341875	0.142326755
Subject 087	f2	Fetal	35.86	1	0.042197388	0.183486903	0.469549333	0.569096714	0.726072	0.03527966	0.084147899
Subject 088	f1	Fetal	26.57	2	0.035141466	0.060553873	0.476422333	0.548232571	0.7071255	-0.047768001	0.203035488
Subject 089	f2	Fetal	37.71	2	0.067410283	0.133816238	0.461912889	0.527675571	0.6909875	0.127161896	0.187431923
Subject 090	f1	Fetal	32.86	2	0.072511951	0.145895852	0.475324556	0.555719286	0.7206555	0.071406273	0.144284335
Subject 090	f2	Fetal	37.14	2	0.082409402	0.136016957	0.441580667	0.578608	0.764637	0.251998991	0.161161027
Subject 091	f3	Fetal	37.29	2	0.067943415	0.109119144	0.463440111	0.533873429	0.707274	0.082413674	0.091286378
Subject 093	f2	Fetal	32.29	2	0.047619385	0.17402798	0.465492556	0.557560286	0.6743295	0.08697446	0.10544687
Subject 094	f1	Fetal	32.43	2	0.097048909	0.231644589	0.457235556	0.539396143	0.7700335	0.001218956	0.155820427
Subject 095	f1	Fetal	27.14	2	0.084900723	0.137177942	0.466876778	0.554982857	0.637994	0.043360068	0.219546466
Subject 095	f2	Fetal	34.86	2	0.071218965	0.099761951	0.457188	0.528227857	0.716839	0.144075073	0.098357782
Subject 096	f1	Fetal	29.14	2	0.100094776	0.149615842	0.484631444	0.578669571	0.654694	0.044931783	0.249049623
Subject 096	f2	Fetal	36.14	2	0.080687574	0.096369611	0.471267556	0.549091714	0.701129	0.083695298	0.106804063
Subject 097	f1	Fetal	30.86	2	0.052018491	0.186602524	0.428598778	0.570324	0.6977775	0.097811195	0.151000443
Subject 098	f1	Fetal	24.86	2	0.1038221	0.204273123	0.455803778	0.566887714	0.699621	-0.128769383	0.431685764
Subject 098	f2	Fetal	32.86	2	0.06713949	0.034634675	0.472126778	0.517182	0.6301765	-0.124282527	0.128759489
Subject 099	f2	Fetal	32.71	2	0.04426035	0.074706869	0.478713222	0.526386571	0.640153	-0.016359969	0.08727264
Subject 100	f1	Fetal	29.43	2	0.057344398	0.141416022	0.433085111	0.585051714	0.660322	0.023929647	0.191246724
Subject 101	f2	Fetal	33.57	2	0.026653845	0.101669457	0.457044667	0.538230286	0.704843	0.092973466	0.091969096
Subject 102	f2	Fetal	33.43	2	0.032422833	0.097674504	0.482722222	0.551914571	0.679046	0.047220271	0.010932867
Subject 103	f1	Fetal	27	2	0.041026698	0.156760743	0.417239333	0.559401143	0.7225165	-0.074552114	0.215734508
Subject 103	f2	Fetal	35	2	0.088459274	0.101801628	0.457474111	0.531664143	0.7598645	0.081411943	0.067943147
Subject 104	f2	Fetal	36.71	2	0.049585312	0.123208591	0.486063444	0.528841429	0.678417	0.150204374	0.102329633
Subject 106	f2	Fetal	35.14	2	0.072327258	0.144555903	0.455660444	0.540316571	0.7084725	0.189630299	0.16481873
Subject 107	f2	Fetal	36	2	0.06172069	0.111536506	0.464490222	0.521968429	0.669155	0.06228644	0.080896185
Subject 108	f1	Fetal	25.29	2	0.046416054	0.180011218	0.487590667	0.539334571	0.690641	-0.136735229	0.349643191
Subject 109	f2	Fetal	34.57	2	0.055983138	0.111215088	0.490168	0.553264571	0.7004295	0.039810325	0.113814581
Subject 110	f1	Fetal	25.71	2	0.045622246	0.209477725	0.444110333	0.547128286	0.6849835	0.000271667	0.322595768
Subject 110	f2	Fetal	27.43	2	0.037070698	0.161840554	0.455422	0.551423571	0.7188565	-0.12557841	0.289178996
Subject 110	f3	Fetal	35.43	2	0.108650467	0.107404402	0.464060667	0.545164571	0.6619385	0.123079456	0.15703365
Subject 111	f2	Fetal	38	2	0.075269024	0.111268905	0.489595333	0.540255286	0.711641	0.08637185	0.05396513
Subject 111	f3	Fetal	39.29	2	0.045836018	0.112088093	0.45294	0.595606429	0.645171	0.147757524	0.115964263
Subject 112	f1	Fetal	24.43	2	0.033655038	0.193109079	0.451985556	0.550564429	0.714632	-0.15413452	0.244452578
Subject 112	f2	Fetal	32.29	2	0.068066418	0.115116243	0.481386	0.531296	0.6689655	0.107857489	0.137206076
Subject 113	f1	Fetal	25.43	2	0.060828866	0.281497334	0.461817444	0.551791857	0.6839125	-0.036114325	0.364839142
Subject 113	f2	Fetal	32.71	2	0.049280395	0.167377897	0.453560556	0.513807143	0.708946	0.113876235	0.142661199
Subject 114	f2	Fetal	32.86	2	0.049873559	0.114209303	0.471553889	0.557805571	0.700631	0.018190402	0.143897583
Subject 115	f1	Fetal	33.57	2	0.052600316	0.169319988	0.485013444	0.527982286	0.634815	0.0256073	0.25694865
Subject 115	f2	Fetal	34.29	2	0.05257955	0.191017939	0.471076778	0.555596429	0.7030335	0.202588961	0.187351384
Subject 115	f3	Fetal	35.14	2	0.098291731	0.160253983	0.448644556	0.541850857	0.6288985	0.074580991	0.138329989
Subject 116	f3	Fetal	28.14	2	0.098428189	0.160325596	0.481290444	0.547496286	0.745655	0.085332381	0.346377477
Subject 117	f2	Fetal	26.57	2	0.025767598	0.205337351	0.482149667	0.572655857	0.663081	0.071721214	0.289598462
Subject 117	f3	Fetal	32.57	2	0.038588975	0.098156683	0.482245333	0.540500714	0.656165	0.010170367	0.105276042
Subject 118	f2	Fetal	35.57	2	0.071834993	0.123645332	0.503436444	0.528841286	0.6917395	0.077838138	0.091082434
Subject 119	f1	Fetal	29.57	2	0.067016446	0.127965792	0.469501667	0.541728	0.717828	0.086959804	0.134854839
Subject 123	f1	Fetal	27.29	2	0.043799445	0.210853163	0.469835889	0.547987286	0.7284125	-0.065396697	0.427967551
Subject 130	f2	Fetal	31.57	2	0.046415294	0.16169543	0.449981	0.538316143	0.7067645	0.06660888	0.274665628
Subject 131	f1	Fetal	27.43	2	0.042785664	0.131633686	0.465492556	0.547005286	0.6896825	-0.105589125	0.237802744
Subject 134	f1	Fetal	27	2	-0.014067251	0.256504596	0.444635444	0.572655714	0.69228	-0.082712671	0.301459441
Subject 135	f1	Fetal	27.57	2	0.113889707	0.117019125	0.438764889	0.533996143	0.7162325	-0.101533018	0.229253543
Subject 137	f1	Fetal	25.43	2	0.079641853	0.168761928	0.457522	0.544918857	0.6986715	-0.080868682	0.341775669
Subject 137	f2	Fetal	31.86	2	0.090278	0.158028758	0.446687556	0.533689429	0.7258145	0.098584741	0.165533743
Subject 140	f3	Fetal	35.71	2	0.041654067	0.124878517	0.459621889	0.547128	0.6819935	0.097999268	0.086914232
Subject 058	i3	Infant	53.28	3	0.27127293	-0.02959199	0.479667889	0.535346	0.7378785			0.203105469	-0.096361385
Subject 059	i3	Infant	52.43	3	0.260752415	0.045366746	0.480622333	0.546146143	0.7948305			0.169926369	-0.048206055
Subject 062	i3	Infant	53.28	3	0.367929706	0.052704754	0.522336667	0.487972429	0.7328355			0.171910164	0.055625561
Subject 063	i3	Infant	51.43	3	0.28791787	0.064029321	0.470647111	0.487052143	0.7823345			0.248470936	-0.01088689
Subject 064	i2	Infant	51.86	3	0.272111698	0.061117253	0.480431444	0.529209429	0.7665785			0.222160827	0.055894281
Subject 068	i2	Infant	53.85	3	0.34371074	-0.00517031	0.480049778	0.523073143	0.7693535			0.245038776	-0.018470463
Subject 071	i3	Infant	51.58	3	0.269183727	-0.006614099	0.503722778	0.532155143	0.7601885			0.123422305	-0.045272254
Subject 072	i3	Infant	53.28	3	0.266548229	0.003127727	0.499140889	0.518348143	0.7176045			0.24219974	-0.023374552
Subject 074	i3	Infant	50	3	0.264658291	0.039680942	0.464299333	0.496931714	0.682505			0.102865391	-0.058617978
Subject 076	i3	Infant	51.57	3	0.335867073	0.010894536	0.505632111	0.484904286	0.7594655			0.150877917	-0.034512212
Subject 077	i3	Infant	54.57	3	0.28667403	-0.006433421	0.500190889	0.526264143	0.774833			0.252490406	-0.057055032
Subject 078	i3	Infant	47.29	4	0.319963284	0.007840611	0.483868	0.524607143	0.764159			0.118831179	0.034527375
Subject 079	i2	Infant	51	4	0.309631508	-0.02316859	0.491695222	0.488708857	0.713962			0.230479472	0.024928768
Subject 080	i3	Infant	52.85	4	0.209063177	0.039697906	0.484631667	0.546391857	0.6925285			0.197063594	-0.084424338
Subject 081	i3	Infant	47.14	4	0.289837305	-0.004467103	0.478331556	0.512641286	0.7571645			0.029186884	0.083824371
Subject 085	i2	Infant	53.71	4	0.293316696	0.015384462	0.488545333	0.516691143	0.7396325			0.187318582	-0.093444995
Subject 086	i3	Infant	49.42	4	0.253955858	0.049805116	0.494272556	0.547250857	0.7170585			0.151932556	-0.044499851
Subject 087	i3	Infant	51.86	4	0.334702054	-0.03395704	0.456424222	0.520189143	0.854036			0.134471454	0.05345598
Subject 090	i5	Infant	51.71	5	0.344994276	-0.033603231	0.510022889	0.534609571	0.8110605			0.214622078	-0.005697659
Subject 091	i4	Infant	48.43	5	0.342519838	0.009429933	0.527491333	0.485333714	0.714822			0.10253238	0.089940395
Subject 092	i4	Infant	44.28	5	0.296489488	-0.00424146	0.458762778	0.510309429	0.683703			-0.032717608	0.102869921
Subject 093	i3	Infant	49.43	5	0.304000671	-0.028694232	0.509068222	0.514359286	0.6748155			0.124447288	0.072581856
Subject 094	i4	Infant	49.28	5	0.361052234	-0.030672697	0.488258889	0.527245857	0.7608825			0.258692737	0.032768658
Subject 097	i4	Infant	49.86	5	0.296808522	0.011577496	0.499522778	0.534977857	0.764249			0.167284509	-0.052336976
Subject 099	i3	Infant	44.15	5	0.305763987	-0.006412	0.481958667	0.533628	0.7886375			-0.010129184	0.155798656
Subject 102	i3	Infant	45	5	0.259968899	-0.00019451	0.494654444	0.510923	0.700898			0.012249834	0.094617958
Subject 103	i5	Infant	47	5	0.314625617	-0.045480869	0.513841111	0.525895857	0.751129			0.063536833	0.124035174
Subject 105	i3	Infant	44.43	5	0.260025468	0.045845649	0.487113333	0.494477143	0.748485			0.003162857	0.18707327
Subject 108	i3	Infant	42.43	5	0.325081375	0.031478068	0.472413111	0.493863429	0.7448575			-0.02314012	0.267359059
Subject 108	i4	Infant	44.43	5	0.267185849	-0.002121582	0.496181778	0.512886571	0.8122045			0.059868297	0.17101159
Subject 109	i3	Infant	43	5	0.270953625	0.000829279	0.521382333	0.509818286	0.753636			0.041565999	0.163265663
Subject 112	i3	Infant	46.42	5	0.37102696	-0.055138822	0.508925222	0.501534	0.698052			0.02626455	0.265265165
Subject 113	i3	Infant	43.86	5	0.315445853	0.019076271	0.499141	0.512518429	0.797661			-0.030784145	0.086869291
Subject 114	i3	Infant	48	5	0.324877584	-0.020751593	0.487113333	0.507179714	0.8125185			0.080991699	0.156121612
Subject 115	i4	Infant	47	5	0.218417221	0.004037915	0.497613556	0.534732571	0.7632875			0.140056678	0.10332724
Subject 116	i3	Infant	44	5	0.284278956	0.016807627	0.486826889	0.536450571	0.7434925			0.010451557	0.22569217
Subject 116	i4	Infant	52	5	0.34279067	0.034541359	0.498281889	0.529025571	0.7960205			0.243950232	0.025589556
Subject 117	i4	Infant	43.14	5	0.316390164	-0.003924065	0.506872778	0.527000571	0.7854485			0.012417394	0.121590856
Subject 120	i4	Infant	44.14	5	0.326730697	0.010300664	0.501240889	0.522214143	0.736373			0.009300264	0.198953513
Subject 121	i4	Infant	51	5	0.288270457	0.049219848	0.502386444	0.519513857	0.7810735			0.23540964	-0.00366336
Subject 122	i3	Infant	42.42	5	0.274042055	0.037511269	0.452892111	0.532277857	0.7575035			-0.09038864	0.209541968
Subject 123	i4	Infant	43.72	5	0.305282789	-0.012418466	0.49895	0.480792857	0.69799			-0.007906842	0.187542982
Subject 124	i3	Infant	43	5	0.29935918	-0.000146591	0.493604444	0.520741286	0.74458			-0.027453719	0.235455708
Subject 125	i4	Infant	44.86	5	0.312399398	0.00022651	0.524055222	0.534793714	0.800377			0.063888603	0.246945389
Subject 126	i3	Infant	48.28	5	0.387310311	-0.012734618	0.474417556	0.479074714	0.833724			0.12709862	0.141064326
Subject 127	i3	Infant	43.86	5	0.330353985	0.053069061	0.449265	0.564494286	0.691919			0.04194817	0.162754832
Subject 128	i4	Infant	49.71	5	0.316560607	-0.004053855	0.523959444	0.557069286	0.754862			0.1274098	0.097624994
Subject 129	i4	Infant	47.43	5	0.330801535	0.027044261	0.503054667	0.494354286	0.738372			0.098084838	0.148570329
Subject 130	i3	Infant	42.42	5	0.289392604	-0.012282855	0.501909	0.520495571	0.792778			-0.029681794	0.118471843
Subject 132	i3	Infant	47.15	5	0.317613493	0.024527793	0.498281889	0.518777714	0.7391235			0.027646006	0.062439322
Subject 132	i4	Infant	54.57	5	0.292011417	-0.012850055	0.485681556	0.510554714	0.7703045			0.124162063	-0.001446701
Subject 133	i5	Infant		5	0.275464396	0.003914092	0.509259333	0.534732429	0.7458905			0.255292624	-0.176675593
Subject 134	i3	Infant	44.57	5	0.302363111	-0.026360424	0.488068	0.533137	0.791931			0.018631231	0.15478646
Subject 134	i4	Infant	51.57	5	0.396961118	-0.010841187	0.445112667	0.488647429	0.7333275			0.062605369	0.007804617
Subject 136	i4	Infant	47.71	5	0.381213844	0.003654712	0.498568333	0.520618571	0.7802025			0.072530211	0.136846937
Subject 137	i3	Infant	44.43	5	0.376256695	0.010362278	0.494511222	0.467844714	0.8111875			0.01576414	0.171198796
Subject 138	i5	Infant	48.72	5	0.273203408	-0.017345241	0.489595333	0.512702429	0.7697925			0.127568198	0.041008708
Subject 139	i3	Infant	48.14	5	0.31982999	0.099709171	0.477138222	0.504786286	0.7729065			0.1270675	0.100414225
