# Supplementary material for: Trajectories of human brain functional connectome maturation across the birth transition
Source: PLoS Biol. 2024 Nov 19;22(11):e3002909. doi: 10.1371/journal.pbio.3002909 (PMC11575827; doi:10.1371/journal.pbio.3002909)
Supplement: S2 Data — Network-level RSFC values before Combat harmonization, as well as age are provided. Column A: observation ID. Column B: Subject ID. Column C: gestational age at scan. Column D: Scan sequence ID. Column E to AN: 36 pairs of RSFC within and between 8 network, following the order: “RS-RS,” “RS-LS,” “RS-LT,” “RS-Occ,” “RS-Sub,” “RS-Inf,” “RS-Sup,” “RS-RT,” “LS-LS,” “LS-LT,” “LS-Occ,” “LS-Sub,” “LS-Inf,” “LS-Sup,” “LS-RT,” “LT-LT,” “LT-Occ,” “LT-Sub,” “LT-Inf,” “LT-Sup,” “LT-RT,” “Occ-Occ,” “Occ-Sub,” “Occ-Inf,” “Occ-Sup,” “Occ-RT,” “Sub-Sub,” “Sub-Inf,” “Sub-Sup,” “Sub-RT,” “Inf-Inf,” “Inf-Sup,” “Inf-RT,” “Sup-Sup,” “Sup-RT,” “RT-RT.” RS, R sensorimotor; LS, L sensorimotor; LT, L temporal; Occ, Occipital and Cerebellum; Sub, Subcortical; Inf, Inferior frontal; Sup, Superior frontal; RT, R temporal. (CSV) [file pbio.3002909.s009.csv]

V_ID	ID	GA_scan	sequence.ID	V1	V2	V3	V4	V5	V6	V7	V8	V9	V10	V11	V12	V13	V14	V15	V16	V17	V18	V19	V20	V21	V22	V23	V24	V25	V26	V27	V28	V29	V30	V31	V32	V33	V34	V35	V36
V1	Subject 001	31.71	1	0.042342785	0.014296282	-0.002818038	-0.00207875	0.00159189	0.013876008	0.005419133	0.003713035	0.039092437	0.003448368	0.000681977	-0.000333715	0.03481194	-0.002534632	0.001185654	0.018018663	0.008357479	0.002304269	0.003819542	0.004702984	0.0010172	0.017128139	0.012078313	-0.00196044	-0.003253616	0.00321863	0.104981363	0.011943471	-0.00240761	0.005033856	0.031149377	0.004456026	0.004110752	0.014001467	-0.000221207	0.020841739
V2	Subject 002	32	1	0.037282991	0.039694906	0.003118929	0.001009084	-0.002405019	0.010296532	0.017510814	0.003683437	0.061695675	0.016610912	0.000497445	0.003448868	0.01317892	0.011564472	0.01094202	0.023944126	0.0046379	0.001062053	0.004266371	0.009351634	0.009134236	0.022096907	0.001538784	-0.003484576	-0.006669372	0.003054115	0.034836794	0.005121722	0.001714664	0.004873428	0.017861392	0.008190043	0.005821468	0.09907072	0.008535009	0.029244629
V3	Subject 003	30	1	0.056296287	0.007509537	-0.000319039	-0.001719808	5.12E-05	0.004350021	0.019382589	0.005440122	0.046052808	0.006064424	-0.0015237	-0.001462688	0.031073968	0.021011344	0.008131683	0.011276206	0.002943491	0.00270128	0.004527669	0.013926016	0.005139981	0.028093658	0.01767842	0.001294189	0.000204935	-0.000603308	0.113348966	0.013268774	-0.003128797	-0.00111162	0.025501041	0.004828362	0.005227125	0.149853184	-0.000335028	0.014822042
V4	Subject 004	36	1	0.02198537	0.017693635	-0.000550111	0.003656815	0.005795446	0.008804004	-0.003249833	0.004104545	0.027646632	0.004907746	0.003207092	-0.002786434	0.004989091	0.020440068	0.002086659	0.017509758	0.002816103	0.007862473	0.007877589	0.008622093	0.00719841	0.014773093	0.014302406	0.003122629	-0.0026232	0.004228391	0.101854081	0.008049488	0.005092786	0.009595639	0.021994296	0.002313972	0.001740015	0.059709776	0.006132531	0.017720368
V5	Subject 005	34.57	1	0.03901958	0.059954043	0.000312104	-0.002118265	-0.001457139	-0.000853023	0.004228384	-0.000224798	0.063700985	0.009489194	-0.003361031	0.002915159	0.020795075	0.02020314	0.007603943	0.018849284	-0.000455649	0.002010903	0.0042959	0.011339901	-0.004414824	0.021378293	-0.004006736	0.00035088	-0.004066006	0.003129717	0.022319988	0.005449554	0.000481801	0.005469601	0.028690833	0.000804357	0.008481908	0.007079236	0.004811489	0.014281724
V6	Subject 006	35.14	1	0.044146305	0.022403931	0.003410522	-0.001391906	-0.006051824	0.000911507	0.005535039	-0.000634609	0.089739208	0.00751804	-0.002730863	0.004683597	-0.002121567	0.009975565	-0.006562341	0.00540977	-0.001843564	-0.00235719	-0.001278451	0.000694964	0.005110491	0.025207826	0.003121536	0.000801374	-0.00531324	0.001000413	0.072053445	0.009253618	0.002595957	0.001411992	0.026110978	0.004920458	0.001833528	0.007181682	-0.001713368	0.01450663
V7	Subject 007	38.71	1	0.036445063	0.035132341	0.002736229	0.002028391	0.000398483	-0.007466103	0.004477385	0.004741529	0.055387238	0.011900386	0.002678924	-0.003855693	0.002735871	0.010744431	0.000279933	0.027499715	0.003421044	0.000393571	0.005277964	0.004550913	0.005111961	0.024340008	0.006290646	0.001447228	-0.000372493	0.004118159	0.069392134	0.001346692	0.000970521	-0.001874138	0.025064644	-0.004642138	0.005531446	0.073545362	0.0041418	0.022604528
V8	Subject 008	30	1	0.032549752	0.025186383	0.001114682	0.000224261	-9.79E-05	0.002778115	0.00293308	0.003446243	0.097906949	0.012395711	-0.000440263	-0.001095225	0.002087762	0.01931379	0.003288954	0.023326986	0.007434808	0.003168982	0.007389877	0.006499204	0.004721687	0.02018429	0.007636661	0.000812059	-0.005137937	0.000896909	0.174582171	0.002215548	-0.001188465	-0.000247987	0.012731807	0.000118714	0.005080262	0.047281409	-0.000320623	0.021542498
V9	Subject 009	37.86	1	0.021520536	0.007264927	0.00036702	-0.001231793	0.001496144	0.008258202	0.001395526	0.003185883	0.089931544	0.010870276	-0.002719082	0.001001327	0.022957013	0.007116326	-0.005958973	0.014089376	0.004276457	0.000558945	7.19E-05	-0.002722274	0.001446825	0.021434458	0.00981084	0.00159652	-0.007646763	0.002106854	0.050486982	0.00915306	-0.002867361	-0.002664269	0.014908176	0.007625773	-0.002532027	-0.017979429	-0.002763265	0.008621917
V10	Subject 010	36.71	1	0.045519612	0.023324115	-0.000203201	-0.003723683	-0.005448992	0.005248379	-0.00255605	-0.0020525	0.079201759	0.015084662	0.001560745	-0.001321338	0.010352428	0.018760486	-0.005940716	0.017965719	0.007693407	0.00448282	0.003242051	0.006601036	-0.008687452	0.024184864	0.015734585	-0.002647538	-4.23E-05	0.002190576	0.162584227	-0.001534211	-0.003465766	-0.000203456	0.005476397	0.00050138	-0.002526638	0.07781747	-0.004314107	0.008138955
V11	Subject 011	35.43	1	0.059397923	0.03665747	0.002102148	0.004417107	0.009881421	0.006729739	0.007465612	0.005639186	0.052511239	0.008118614	-5.88E-05	0.000509126	0.037802676	0.013342124	0.007028349	0.017185361	0.005588439	0.007629262	0.003156449	0.002167278	0.007723985	0.022476409	0.00567639	-0.00050713	0.006811765	0.000647137	0.151479028	0.00443109	-0.008144927	0.014753998	0.012641279	0.002201773	0.005319938	0.045106786	-0.002821187	0.014212245
V12	Subject 012	27.86	1	0.025452261	0.022005742	0.000452757	-0.001713512	0.002779343	0.000894627	0.00544424	0.004274013	0.062911416	0.013997894	-0.001118601	-0.002025807	0.045567939	0.015029637	-0.002624642	0.019944565	-0.001324078	0.003883848	0.002986801	0.003255982	-0.003860413	0.012281188	-0.001615648	0.000502968	-0.001262028	0.001750199	0.00759401	-0.002118232	-0.00353294	-0.004351552	0.012782927	0.010968373	-0.001271235	0.065245877	-0.000898232	0.027426881
V13	Subject 013	28.57	1	0.066235824	0.005186533	-2.45E-05	0.000745421	0.007210189	-0.003892148	0.003865081	0.004285004	0.109333582	0.024263365	0.000860014	0.003783078	0.054526761	0.005756122	-0.009075989	0.022046524	0.00023109	-0.002153375	0.003859261	0.007143136	0.007445344	0.014372204	0.004326156	-0.001041632	0.003598652	0.003383568	0.026507755	0.005398981	0.002305702	-0.001689985	0.031422804	0.000132513	-0.005260048	0.043233337	0.004515109	0.01813409
V14	Subject 014	30.29	1	0.035623505	0.003813171	-0.002821151	0.001618314	0.002483905	-0.002638975	-0.000657552	0.004444325	0.058341371	0.018366242	0.002420986	-0.001179471	0.012955285	0.015104523	-0.000545831	0.032961674	0.005583821	0.002869374	0.003212801	0.009503296	-0.004849182	0.016593149	0.005100999	-0.000654576	-0.002259877	0.008100239	0.130943326	0.002400444	-0.001227891	0.005124701	0.037503168	0.000527145	-0.000260431	0.038542957	0.004260978	0.019488343
V15	Subject 015	30.57	1	0.038470421	0.012658278	-0.002944796	0.004379731	-0.004877159	4.24E-05	-0.000392329	-1.29E-05	0.038780571	0.006350603	0.002780164	0.001088549	0.014991998	0.018062429	-0.003057086	0.015977712	0.007607855	0.008929429	0.006070769	0.009320455	0.004202939	0.024745286	-0.009644759	-0.001602328	0.002535304	0.003930141	0.081519198	0.01376033	0.005625154	-0.002895065	0.018070189	0.004688752	0.004962396	0.083509461	0.003172595	0.021712152
V16	Subject 016	32.43	1	0.048520772	0.019856669	0.001658056	0.004631568	-0.000529194	0.000478458	0.00191428	0.00101394	0.054924645	0.005694582	-0.002360065	0.001317861	0.035831175	0.009036452	0.009367706	0.023403686	0.004126149	-0.000898964	0.002293324	0.007700258	0.002303572	0.022916897	0.005987198	0.000383478	-0.003689821	0.004107078	0.140170484	0.007527449	5.59E-06	0.002285002	0.028477357	0.007219992	-0.000385616	0.024098396	-0.001552468	0.012609204
V17	Subject 017	26.43	1	0.043816706	0.036149188	-0.001031928	0.001503479	0.001432807	0.006225333	0.007649126	0.002772175	0.074522781	-0.002364376	-0.003600531	0.000986619	0.003687386	0.003811697	0.001886159	0.025726785	-0.001707177	-0.001900613	0.006040546	0.008835708	-0.007139504	0.027164584	-0.002467637	-0.000179721	0.006441723	0.004084149	0.194994099	0.002501277	-0.003139833	0.007106948	-0.012089846	0.003653839	0.003722215	0.000137396	0.004462253	0.032141829
V18	Subject 018	28.43	1	0.049249106	0.016730867	0.002051053	-8.89E-05	0.003905442	0.009496417	0.007970852	0.003641375	0.087359825	0.020017829	-0.000166616	0.002006983	0.039408652	0.006521106	-0.010337196	0.009880451	0.000970805	-0.007702395	0.002721552	-0.000629794	-0.011529219	0.020476306	0.001999031	-0.001041226	6.24E-05	0.001714826	0.130226177	0.003523284	-0.004365088	-0.000328657	0.035486454	0.008403262	-0.008615852	0.010360078	-0.005088739	0.013869563
V19	Subject 019	35.43	1	0.027276399	0.007326426	-0.002305648	-0.001716708	0.001774511	0.00628776	0.005518103	0.0022038	0.086223244	0.00972279	-0.001430377	0.001854108	-0.029365583	0.012445057	-0.001492697	0.018254614	0.001523257	9.92E-05	0.00307446	0.00658136	0.00846596	0.027490916	-0.010960622	-0.000227751	0.000605893	-0.001462748	0.121986927	0.003688657	0.004210965	0.002340882	0.009970732	-0.003509138	0.007453096	0.052168906	0.005214731	0.023545682
V20	Subject 020	33.29	1	0.080156642	0.054249014	-0.003828354	0.000694089	0.002996462	0.001961837	0.009148754	0.003660584	0.021940057	0.003247252	-0.003539415	-0.000349582	0.006856336	0.007209223	0.007762	0.002512222	0.003458466	0.007795665	0.001486425	-0.001482458	-0.002694519	0.01962794	0.011279433	0.000297127	0.001110882	-9.20E-05	0.105072137	0.002367993	0.002236341	0.003961854	0.012415314	0.002404949	0.006550268	0.058531015	0.005334959	0.00622593
V21	Subject 021	30.43	1	0.027377449	0.02162466	0.00145247	0.000245193	-0.008903396	-0.00695712	-0.00131514	0.000926145	0.082426211	0.01111872	0.002883762	-0.000203802	0.020387042	0.020346626	0.002844726	0.03301483	0.000700609	0.00317417	0.007250147	0.009147564	0.007979725	0.01716156	-0.000590163	0.001098759	-0.00707923	0.000906225	0.065309287	0.011203916	-0.001206569	0.002651569	0.030167647	0.003592657	0.006896626	0.114704809	0.004165223	0.016727633
V22	Subject 022	35.86	1	0.042592959	0.018171259	-0.001197887	0.003158597	-0.00485919	0.003152312	0.002124246	0.00405035	0.04876288	0.010062996	0.001677933	-0.004405492	0.004837249	0.003926771	-0.005935356	0.015466938	0.00760623	0.002385503	0.007462755	0.003044868	0.000363521	0.022158548	0.003723566	0.002007036	-0.001085968	0.00176417	0.076479738	0.007685903	-0.000956482	-0.005374628	0.03738866	0.001397626	-0.008568363	0.049098763	0.001021195	0.0151502
V23	Subject 023	34.86	1	0.032752242	0.03135712	0.001709853	0.001353176	0.008167888	0.005631214	0.000225159	0.005342798	0.124699525	0.01398983	-0.003183187	0.004436914	0.035166756	0.009047083	0.012646177	0.013953988	0.0043668	0.004106238	0.005819543	-0.003018752	0.001883281	0.029794397	0.014682147	-0.001215183	-0.002701813	0.007993019	0.244963142	0.008430022	0.002494296	0.011448341	0.02916854	0.003897737	0.003960266	0.016392091	-0.002278333	0.027694799
V24	Subject 024	32.43	1	0.029245377	0.032638819	0.000656315	-0.000597024	-0.006254581	0.002246889	0.001700304	0.005574859	0.119429425	0.009439757	-0.004803602	-0.00150807	-0.039055296	0.031309092	-0.001578753	0.007786274	0.004526297	0.002285588	0.003423572	-0.001857461	0.000449651	0.016356404	0.009633162	0.00072649	-0.003654653	0.00237034	0.189517474	0.019091976	0.003062442	0.006216217	0.025567258	-0.006882908	0.008477423	0.087768945	0.005130555	0.011512235
V25	Subject 025	30.57	1	0.043813701	0.015918156	0.000464181	0.001939825	0.004169067	-0.005880378	0.002680559	0.003006151	0.049780947	0.00518429	0.004251021	-0.001606582	0.005420614	0.014658216	0.003996347	0.019552841	0.006279781	0.002350357	0.002945701	0.012789371	0.002196699	0.020609257	-0.002002885	0.000768261	-0.004579227	-0.000316103	0.198149772	0.000477731	-0.003531668	-0.001497358	0.028289209	0.003416601	0.002640845	0.088801323	0.009262132	0.022147635
V26	Subject 026	34.43	1	0.029685237	0.005093933	0.000792125	-0.0009281	-0.001280045	0.001281427	-0.002302676	0.001684493	0.056707519	0.011375558	0.001980622	0.000823967	0.013710931	0.013472259	-0.007924138	0.023596637	0.005086361	-0.000886668	0.001029773	0.001435652	-0.003966883	0.011998318	0.000224404	0.000977097	-0.001277775	0.000391992	0.04355975	-0.002094755	-0.00151541	0.000245351	0.029160093	0.001882797	-0.004191151	0.012931381	-0.003456757	0.012495966
V27	Subject 027	25.86	1	0.036300318	0.007248992	0.000142863	-0.001956228	0.001182943	0.00096387	0.002759327	0.005905823	0.049425826	0.005840739	0.001360142	-0.002871556	0.027344342	0.008802348	0.005771883	0.036422044	-0.001720103	0.000991962	0.00940556	0.015445175	0.001264895	0.017526487	0.001359667	-0.000232523	0.00086512	-0.000311541	0.095687511	0.003136607	-0.003430809	0.007741579	0.014875093	-0.001219639	0.000455315	-0.006916843	0.012318682	0.030736892
V28	Subject 028	32.86	1	0.039072747	0.049203056	0.001761566	-0.000536226	-0.002328285	-0.001269152	-0.000388547	0.000927463	0.106091046	0.015010573	0.000543114	0.004048232	-0.023047692	0.013482903	0.002680122	0.012088786	0.005741861	-0.000247874	0.006374075	0.003847788	0.012495692	0.021711195	0.010007765	0.000644358	0.003687726	0.004875484	0.027517889	0.004814383	0.001226486	0.004460043	0.011448673	0.005497289	0.012060294	0.055295397	-0.004280249	0.005921539
V29	Subject 029	26.57	1	0.02258237	-0.009148903	0.000974763	-0.003311506	0.002280071	-0.00065781	-0.000435056	-0.000103277	0.052356863	0.006117411	0.002472048	-0.002295916	-0.008758507	0.008460056	-0.007154417	0.00394302	-0.002663081	0.000390529	0.001741069	-0.002179616	0.006034061	0.022039087	0.009494324	-0.00159228	-0.001055103	0.000699947	0.071904959	0.004534658	-0.004139787	0.004571476	0.015182071	0.000328726	0.006111582	0.042232345	-0.003086376	0.012453042
V30	Subject 030	31.57	1	0.035089151	0.03798786	0.004029121	0.000647141	0.002320166	0.002399778	0.0080468	0.008286182	0.017609527	-0.004080768	0.001271528	0.009711807	-0.02164297	0.000211373	0.004152037	0.0057052	0.002034007	0.007498105	0.002935229	-0.002232357	0.007449062	0.015088395	0.011276408	-0.000764135	-0.00472246	0.002654137	0.155581877	0.002979272	-2.67E-05	0.005781534	0.020656013	0.002237369	0.001545671	0.013173337	0.001080589	0.007577209
V31	Subject 031	27.57	1	0.039056469	0.043553349	0.003969793	-0.002759023	-0.003979123	-0.00317622	0.009297514	0.008021889	0.084714884	0.024912011	0.004187135	0.001033348	0.002187552	0.032617093	0.021068192	0.039980933	-0.002893389	0.003712507	0.006031135	0.029017144	0.029068907	0.015167129	0.012771453	-0.000163838	-0.000962279	0.000923697	0.184873338	0.004332356	-0.006113423	0.000404782	0.015542368	0.000295676	0.001765935	0.077551909	0.006831723	0.035672914
V32	Subject 032	37.86	1	0.030195932	0.01390794	0.00157378	0.004957053	0.002189742	0.003892296	0.00744827	0.003145669	0.051055145	-0.000168053	-0.000890569	-0.005164812	-0.012455018	0.017011587	-0.006769328	0.007254377	0.001718833	0.004531875	0.004041607	0.00066677	0.000602767	0.024673644	0.00742491	-0.001532143	0.003762073	0.003612782	0.205417888	0.007285751	-0.002166546	0.005601575	0.020839549	-7.12E-05	0.003797475	0.070703975	0.000969908	0.014612945
V33	Subject 033	32	1	0.034196619	-0.004912692	-0.00194587	-0.000665786	-0.001223977	-0.002817314	0.005493539	0.002361271	0.048655867	0.006343138	0.001900001	0.000663963	-0.022139087	0.003641846	-0.002292026	0.017576264	0.006869056	-0.001750794	0.001717828	0.005088448	0.013593879	0.017288495	-0.005303649	0.000666969	0.006317481	0.003848279	0.103602524	0.006275996	-0.002824734	-0.001938734	0.025290569	0.00500389	0.000118524	0.022142539	0.003232448	0.013447407
V34	Subject 034	36.86	1	0.038251491	0.005475037	0.001170977	0.00174521	0.005048135	0.006619903	0.00313615	-0.00052094	0.075122967	0.00727276	0.003978998	0.001250656	0.04897618	0.007103448	-0.011416745	0.020914233	0.004404348	-0.006323661	0.003972052	0.002034898	-0.026565135	0.015094825	0.006580226	-0.001392137	-0.000243706	-0.001446489	0.071253082	0.008665194	0.001557228	0.004125749	0.034065566	0.014047149	-0.00293475	0.025581591	-0.003692653	0.021387607
V35	Subject 035	34.29	1	0.070038843	0.0330597	0.00209654	0.001047435	0.002455745	-0.00613727	0.00855635	0.003257173	0.059476742	0.005240935	0.002484025	0.004321553	0.022212703	0.009827311	0.006336404	0.009833664	0.006821927	-0.003041876	0.004960118	0.003983231	0.003736269	0.034255405	0.009077138	-0.000596021	-0.002331373	0.002474469	0.127125973	0.002045011	-0.006110017	0.00429371	0.032635026	-0.000870594	0.004787055	0.053137476	0.003910829	0.012431558
V36	Subject 036	30.71	1	0.053533341	-0.005014308	0.000817691	-0.001529087	-0.000375833	0.005667066	-0.001242576	0.002072046	0.035935206	0.002902273	0.000657864	3.35E-05	-0.01445243	3.78E-05	-0.0043641	0.014698282	0.003780004	0.001179526	0.001563609	-0.004663186	-0.00620808	0.019927352	-0.002715992	-0.000975618	0.004159396	0.002931256	0.066104188	0.007727544	0.002322912	-0.001096763	0.036260802	-0.001735492	0.00326987	0.133660819	0.007706717	0.018697085
V37	Subject 037	27.86	1	0.038696007	0.02126121	0.002357294	-0.000655672	0.000435581	-0.003097649	0.001145481	0.000605217	0.063122279	0.014041662	-0.001089995	-0.00233278	0.030279123	0.019154672	0.002890642	0.026948873	0.000583143	-0.000791401	0.003439718	0.008817111	0.000599017	0.018598107	0.009659006	0.000624703	-0.001361359	0.001985826	0.046150405	0.003292045	0.001324177	0.001901547	0.021411932	0.009638606	0.000935393	0.071977913	-0.001829457	0.010137398
V38	Subject 038	26.71	1	0.041310928	0.0392126	-0.001273785	-0.001017015	0.000413311	-0.005973486	0.003685406	0.003860287	0.063866208	0.022889293	-0.003553711	0.000899223	0.016192543	0.021461767	0.003622727	0.041608046	0.003076217	0.005716188	0.006201887	0.01796033	0.007954963	0.015810805	0.000881352	-0.000379285	-0.004162878	0.001846226	0.060988886	0.010877636	0.001623441	0.002630839	0.012068091	0.002643024	0.000253267	0.13232564	-5.72E-05	0.017677399
V39	Subject 039	28.29	1	0.031796874	0.043052341	-0.000775521	-0.001603848	0.008149319	-0.005234163	0.005006228	0.002514238	0.084949953	0.013825888	0.000472324	0.003933788	0.014256159	0.023413823	0.004218642	0.035133263	0.00996704	-0.002821851	0.002974158	0.024613588	0.009875542	0.017135923	0.000240086	-0.000103478	0.005211058	0.005308166	0.066297609	0.010069191	-0.003756352	0.008114406	0.014219324	-0.002076649	0.006515758	0.114561633	-0.00180547	0.014054257
V40	Subject 040	28.43	1	0.034764308	-0.01986774	0.000720859	0.003467752	-0.00258931	-0.000811438	0.009349087	0.004737569	0.067999544	0.003077181	0.005758974	0.000983945	0.009057256	0.000809857	0.007381524	0.027376051	0.00307561	4.42E-05	0.002314103	0.014797727	-0.005451619	0.021681144	0.00499796	-0.000189606	0.005591567	0.002703986	0.07383941	0.009078974	0.001164669	0.004196473	0.026611719	0.000773188	0.008651772	0.015308942	0.006968156	0.036970483
V41	Subject 041	28.57	1	0.04853056	0.02193626	-0.001993398	-0.00227721	-0.000531412	0.00737616	-0.008356737	-0.001538639	0.061509712	0.010145133	-0.002762607	-0.001173896	-0.042908195	0.011683652	-0.010346801	0.018610521	0.001161233	0.002916908	0.003410567	0.003988156	0.0001607	0.012052447	-0.00370701	0.000725122	0.006422618	0.004001655	0.057823026	0.006134682	0.004828328	0.000941884	0.00922591	0.005112967	0.002315075	0.096105972	-0.001687304	0.027270755
V42	Subject 042	24.43	1	0.035333051	-0.016610327	-0.003200306	-0.000427523	0.000590481	0.000159886	0.007040259	0.001890785	0.101256216	0.012338054	0.000319558	-0.002174844	0.001087445	0.00962572	-0.010174929	0.02024045	0.003872005	0.002313635	0.000639916	-0.002385306	-0.014919524	0.016901091	0.002431219	-0.000576068	-0.003434256	0.006203378	0.03971133	-0.000427041	-0.003347565	0.002260471	0.016440052	0.002402889	-0.004504699	0.036705194	0.00390389	0.031257387
V43	Subject 043	33.29	1	0.048971928	0.046100914	-0.003049034	-0.003488588	0.000267752	-0.003384463	0.00346937	0.001199093	0.047589189	0.004756339	0.000236028	-0.00327928	0.007974401	-0.002404324	0.008236852	-4.61E-05	0.002377664	0.003196186	-0.001173744	0.005727422	-9.40E-05	0.008450289	0.008246755	0.000826006	0.005411858	0.000787342	0.078919261	0.00656432	-0.001933215	0.011479325	0.01650671	0.006429985	-0.000288341	0.090299012	0.000502928	0.0090464
V44	Subject 044	28.57	1	0.033649385	-0.016475475	-0.001601541	0.001330389	0.003971102	0.003443755	0.001098816	0.000642685	0.076456665	0.008430061	-0.001916181	0.001198344	-0.010067091	0.032860847	-0.007871893	0.014201757	0.002034038	-0.000721099	0.003943787	0.017683277	-0.000223064	0.017137215	0.008670399	0.000259505	0.00011096	0.00543291	0.020415891	0.006887459	0.00293781	0.001170906	0.010558996	0.002624567	0.003392427	0.138050453	0.014577892	0.035047713
V45	Subject 045	27.86	1	0.048891632	0.003024055	0.001903098	-0.001350282	-0.001180416	0.006339107	0.004249072	0.005635857	0.102907516	0.012801741	-0.00332999	-0.001688916	-0.010148973	0.013687648	-0.007911385	0.016246383	0.002154174	0.000199659	0.001901729	0.005085148	0.001804326	0.015802361	-0.001639845	-0.000798945	-0.001092338	0.004076033	0.146489829	0.005602394	0.003165116	0.002714568	0.020666248	0.002540259	0.006408996	0.104212928	0.00644095	0.016417197
V46	Subject 046	28.57	1	0.024883292	0.01070865	0.001318866	-0.002733669	-0.000922794	0.001442601	0.003122428	-0.002550908	0.079821616	0.015408034	-0.000406184	-0.000444573	-0.018026733	0.01180515	-0.007216406	0.03742976	0.006946391	-0.005409372	0.002422243	0.01425649	0.022901349	0.013741888	-0.001065096	0.000930849	0.000697719	0.00615753	0.102506832	0.018834127	0.00186739	0.003943806	0.021937582	0.004294318	0.008346146	0.022343704	0.010274707	0.049946832
V47	Subject 047	28.86	1	0.024935029	-0.001675094	-0.000967504	0.003307452	0.000747553	0.000680193	0.003806206	0.00386262	0.065433632	0.015312309	3.87E-05	-4.34E-05	-0.007593994	0.012453464	-0.004334861	0.022295285	0.001879489	0.004526495	-0.00106459	0.003640384	0.010527443	0.014182793	0.003318367	-0.000905999	-0.002708749	0.003501956	0.110920612	0.004815286	-0.004726344	0.001073368	0.015290413	0.004643976	-0.002338976	0.057796028	0.00188193	0.027271812
V48	Subject 048	28.86	1	0.033380749	-0.001379337	-0.001974457	0.002564932	0.002153048	0.001665304	-0.006583698	0.004377676	0.079803187	0.009267148	0.001626082	-0.003898661	0.005393315	0.014615707	-0.01435949	0.021035203	0.004640105	0.002824736	0.006350721	0.00606808	-0.008717949	0.014344359	0.000129298	-0.001553789	-0.000904709	0.006226864	-0.025476069	0.003909131	0.001793902	0.000882109	0.030771915	0.003039937	-0.005265032	0.02518166	0.003405325	0.037090513
V49	Subject 049	28.86	1	0.018122998	0.021155404	0.002440843	-0.000619513	0.001570725	0.002430567	0.0093615	0.000476154	0.047079259	0.002773281	-0.002116615	-0.006731103	0.033576975	0.009782096	0.000981581	0.012872397	0.001009225	0.003226327	0.001796859	0.009837972	-0.001507372	0.014035925	0.007345466	7.77E-05	0.001122335	0.002095543	0.146172355	-0.001074103	0.004420766	0.002345382	0.01844897	-0.00140676	0.003063056	0.053315689	0.004824978	0.019953638
V50	Subject 050	27.71	1	0.046108326	0.016028262	-0.005749187	-0.003410168	-0.000655824	0.009833082	0.007188152	0.001665944	0.049806316	0.022156079	-0.003690874	-0.000934666	0.039936363	0.013795077	-0.000563166	0.022735923	0.006091922	0.005555873	0.000710207	0.004567953	-0.016102962	0.026521152	0.006544491	-0.002595561	0.011740999	0.002773956	0.101811123	0.005699762	0.014317216	0.009430954	0.01418536	0.004919593	0.006932604	0.059747732	-0.002027312	0.026362545
V51	Subject 051	28	1	0.044578479	-0.021121915	0.001411782	0.001511345	0.000785988	-0.005126284	0.001843899	0.006934412	0.084303073	0.009614212	-0.000885615	0.00301253	0.046771308	0.003457807	-0.015950103	0.009746339	0.003245303	-8.15E-05	0.003255361	0.005850903	-0.011065014	0.028157525	0.005114623	-0.000215004	-0.002621382	0.001060245	0.002215014	-0.004556024	0.000455772	0.003635344	0.015900766	0.0037383	-0.00027705	0.058734146	0.002624265	0.02103956
V52	Subject 052	28.57	1	0.034737887	0.00954736	0.000926135	0.000615148	0.000749915	-0.002015506	0.005867259	0.003288766	0.044101997	0.007904406	0.002203294	0.001254243	-0.033758633	0.005384589	0.00283337	0.013528353	0.001953408	0.004848287	0.003489454	0.006479371	0.006624189	0.011411079	0.007994681	-0.000341778	0.005922728	0.002781176	0.11071954	0.005654419	0.002564413	0.001859842	0.016485386	-0.00023069	0.003533061	0.033375513	0.005444853	0.020195022
V53	Subject 053	27.29	1	0.042777765	0.017528746	0.001173298	-0.006053781	0.000319878	-0.001699482	0.009840813	0.003734	0.066423608	0.003115136	0.004511668	0.001044866	-0.000112273	-0.001184623	-0.001580131	0.027767782	0.006697487	0.00277935	0.007809872	0.010413513	0.016128102	0.013047436	-0.001332074	-0.000654161	-0.002185628	0.005042029	0.102688159	-0.001224986	-0.000973568	0.004962093	0.026341145	0.002913282	0.005978749	0.035238883	0.009853482	0.036776604
V54	Subject 054	28	1	0.022301074	-0.000815832	-0.003170782	-0.004335273	0.010348583	0.005611073	0.000687339	0.003804388	0.059742183	0.008060281	0.001507581	0.0002045	0.032066369	0.019142339	-0.009507902	0.026339055	0.005366724	-0.008631763	0.006980078	0.016803405	-0.005695732	0.0169223	-0.009829714	0.001920672	-0.007717528	0.007132555	0.086865504	0.010997074	0.001704389	0.004441714	0.013521947	-0.004693448	-0.007501524	0.048359012	0.003436578	0.036065647
V55	Subject 055	36.57	1	0.026607037	0.002490339	0.00353429	0.00128935	0.003563278	0.003011461	-0.001074738	0.002230415	0.060947658	0.00724096	-8.92E-05	0.003929094	0.026322614	0.007986959	-0.001514004	0.015303823	0.004360187	0.007465113	0.003745725	0.001570836	0.003276247	0.024800393	0.01440918	0.00103674	0.00107117	0.000291529	0.157980211	0.000609615	-0.002042669	0.001425358	0.026237779	0.00409313	0.002373043	0.029352729	0.001261011	0.012974354
V56	Subject 056	27.71	1	0.041686734	0.007473072	0.000605329	0.000961622	0.00725984	0.008144689	0.006944639	-0.000753012	0.039495655	-0.002288081	0.007653627	0.00136803	-0.000159736	0.000177838	-0.006693108	0.010387968	0.005751671	0.000771957	0.001993531	0.000313954	-0.012535833	0.010808131	0.000794101	0.000822434	-0.003784264	0.002629546	0.059286784	0.003688445	0.002192698	0.001048246	0.006260628	0.006984278	0.006560764	0.083355695	0.003251563	0.019422691
V57	Subject 057	28.71	1	0.039678147	-0.015732936	-0.005972731	0.001628794	-0.002516227	-0.000646282	0.000747182	0.007367428	0.066367957	0.024756821	0.001877778	-0.001468684	0.042968547	0.001724926	-0.011641296	0.040279419	-0.001210374	0.001966133	0.007275769	0.007665231	-0.016777996	0.00669479	-0.004163893	0.000400439	-0.001605767	0.000804094	0.062520176	-0.004710592	0.002714542	0.005602445	0.045548191	-5.09E-06	-0.005719582	-0.014332344	0.001922037	0.015501452
V58	Subject 058	28.71	1	0.030567702	-0.00443012	-0.001592952	-0.001621421	-0.002292557	-0.000630068	0.008068214	0.003621774	0.087158227	0.013891347	0.003748044	0.001386073	0.06198271	0.015970443	-0.006386942	0.027602763	0.004861567	-0.003123393	0.002668072	0.004060758	-0.006543219	0.015252518	-0.000520475	0.001547955	-0.005619644	0.003361871	0.083273142	0.005569654	0.001011496	0.005702152	0.028961891	0.004374871	0.005520301	0.048171527	0.001991376	0.014488637
V59	Subject 060	31.86	1	0.045519781	0.014370424	0.001992536	0.002532934	0.003033251	0.002028516	0.004812895	0.005533996	0.025295738	0.002054014	0.005829816	0.002697567	0.005486979	0.015486505	0.00267544	0.02031193	0.005913504	0.005350458	0.005590308	0.009756794	0.008225422	0.023451493	0.005821144	-0.001181309	-0.0009706	0.004668107	0.159446485	0.007492254	0.004140419	0.005786654	0.023698834	0.004120049	0.006066515	0.065659629	-0.00151165	0.016410179
V60	Subject 061	25.71	1	0.042399079	0.013894588	0.002000501	-0.000518371	0.005216288	0.004083485	0.005980213	0.005258072	0.033961437	0.005450986	-0.000958397	-0.003277858	0.056743587	0.009775919	0.002166368	0.019455804	0.007286202	0.001545886	0.000939957	-0.001647254	-0.008303194	0.011331609	0.005643494	0.000635691	-0.005570013	0.000222989	0.040843128	0.005139771	-0.007592339	0.005520484	0.040065392	0.00783138	0.0007164	0.07775823	-0.004344664	0.011332947
V61	Subject 065	27.57	1	0.030661953	0.040001621	0.002939614	0.001194413	-0.005431115	0.001021086	0.002140348	0.003272917	0.054135281	0.016699211	-0.002890934	-0.004061057	0.071081768	0.015902773	0.003420721	0.02618269	-0.000302881	-0.001232141	0.000946723	0.012731555	0.004765334	0.018641384	-0.001371009	-0.00060517	-0.001732054	0.004690183	0.196616697	0.007520903	-0.00184599	-0.000214089	0.016676893	0.009723487	0.010431331	0.112706027	-0.003691685	0.021038547
V62	Subject 066	27.71	1	0.029232005	0.002637187	-0.000257501	-0.003498717	0.00205378	-0.003387347	0.001050051	0.001309289	0.054276668	-0.000602624	-0.002995305	0.002446804	0.020054775	0.005074545	-0.017970515	0.013411764	0.004951461	0.004844279	-0.000409731	-0.00124493	0.016051321	0.019886508	0.009574281	-0.00073419	0.002881567	0.005011964	0.118425227	0.004133001	0.000253354	0.001404692	0.045578271	-0.004300877	0.00720422	0.025340961	-0.000233099	0.031075142
V63	Subject 067	29	1	0.037927021	0.005277895	-0.003518917	0.000904551	-0.000980561	-0.006745139	0.000410559	0.002410398	0.05346344	0.001412058	-0.002235534	-0.000170771	0.008537908	0.011461682	-0.00228066	0.015947112	9.20E-05	0.002334679	0.001296498	0.001114424	0.00133823	0.014544875	0.002611879	-0.000321783	-0.001815673	0.002153735	0.071421753	0.005437762	0.001742739	0.003226604	0.022969852	0.001006358	0.000826679	0.016117243	-0.002693089	0.013526173
V64	Subject 069	29	1	0.051179647	-0.009393366	0.003139973	-0.001039385	-0.001247219	-0.000492658	0.005272049	0.008870606	0.047114797	0.00290956	-0.002925944	-0.000241182	0.020196321	-0.001388945	-0.008669502	0.020357042	0.001999269	0.001657298	0.004522148	0.003723715	0.017036978	0.013664923	0.007426945	0.001461543	0.004400411	0.005239256	0.087351585	0.008257335	-0.000411959	0.000669555	0.016171502	0.001724156	0.002195401	0.020502006	0.014285135	0.044654253
V65	Subject 070	35	1	0.030659464	0.00830339	0.003673562	-0.000335424	-0.001676104	-0.002849604	0.002350861	0.003734822	-0.004364987	0.002903973	-0.000944711	3.50E-05	0.02083595	-0.001561725	-0.001665287	0.010839619	0.003188569	-0.001127406	0.005822327	0.001874964	0.007744172	0.028318583	0.011552179	0.002235521	-0.006559919	0.002863252	0.061090394	0.010371497	0.005089224	0.000879857	0.021276792	0.002092003	0.007024498	0.063348298	0.005191735	0.01907611
V66	Subject 071	29	1	0.033976911	0.001806794	-0.00516405	0.001048131	-0.003553706	0.003600895	0.006979619	0.004082573	0.06720007	0.018437152	0.003548261	0.001860843	-3.30E-05	0.013836193	-0.003382159	0.031720991	0.006854318	0.001650154	0.005985018	0.01038625	-0.00512545	0.011297122	0.006161161	-0.001356345	-0.002954356	0.003452146	0.046857395	0.004638667	0.004325278	0.001526152	0.027947664	0.001216203	0.007014661	0.071635809	0.00086878	0.025539657
V67	Subject 073	35.57	1	0.041409019	0.009562775	-0.000677454	0.001531207	0.003373553	0.004240257	-0.001261062	0.003452943	0.026182808	0.003323116	0.004269643	-0.000223443	0.049751737	0.002155594	-0.001691542	0.018456124	0.00184837	0.004158961	0.006939619	0.010760095	0.001101825	0.012064729	0.011532434	0.001051556	0.002402749	0.003233755	0.112163732	0.005785173	-0.001590619	0.003583192	0.011283134	0.000211199	0.001332566	0.0218648	-0.000871134	0.017302971
V68	Subject 074	35	1	0.04033353	0.008510321	-0.002312594	0.003125726	-0.001737124	-0.001026902	0.000818704	0.00368774	0.059569818	0.008012655	0.000765261	-0.001317338	0.013242485	0.015675145	-0.000751083	0.012036449	0.00362093	0.001123782	4.07E-05	0.005970954	0.001957893	0.023190986	0.008222608	0.00120224	0.000379053	0.004900702	0.124754743	0.00778031	0.000401813	0.009200174	0.004994444	-0.001817875	-5.91E-05	0.03501171	-0.00664533	0.02204133
V69	Subject 075	29.14	1	0.047786793	0.025157387	-0.000328595	0.002816993	0.000207314	0.000596963	0.00462481	0.00149196	0.043180835	0.010798148	-0.001299479	-0.000323511	0.00637416	0.01169123	0.001936543	0.025188965	0.005628806	0.00650112	0.005614526	0.006180552	0.007705107	0.021165696	0.011582563	0.001260839	-0.002195726	0.004203872	0.072477361	0.004569876	-0.003146944	0.002914355	0.01853995	-0.000582965	0.002279221	0.054942542	0.002732775	0.018714899
V70	Subject 077	35.71	1	0.019371902	-0.01758928	-0.001039707	0.001896703	0.001259673	0.001609734	-0.000536109	0.00154778	0.030862468	0.010416342	0.002809131	-0.001928067	0.00198072	0.004952015	0.000870034	0.016156237	0.005505152	0.00110729	0.003459514	0.011251895	-0.001653691	0.017297961	0.005141985	-0.001147073	-0.002291391	0.003142868	0.060385727	0.007969371	0.005151103	0.000898543	0.011494031	-0.000823693	0.000400073	0.032880656	-0.00348395	0.016714887
V71	Subject 080	36.29	1	0.025116665	0.030062094	-0.000962157	0.0009249	0.001856846	0.003358927	0.00350743	0.001392462	0.051266982	0.005932359	0.000389854	-2.87E-05	0.012514436	0.006962324	-0.000128287	0.008359809	0.005313295	0.002018957	0.003192541	0.002428236	0.002946336	0.010363385	0.005432225	0.001789092	0.000636434	0.001779651	0.052283252	0.00199086	0.00022767	0.002052373	0.021475337	3.71E-05	0.003869418	0.014943415	-0.001432188	0.008032979
V72	Subject 082	36	1	0.031785915	-0.00025153	-0.00015456	6.61E-05	5.01E-05	-0.004635299	0.005639683	0.001936035	-0.004256893	0.003021207	-0.000566501	-0.005005763	0.024084788	-0.007420251	-0.000106426	0.010989147	0.002879965	0.000807551	0.001610601	-0.0052201	-0.000391725	0.022560755	0.008158782	0.000981929	0.001178226	0.000196707	0.019216067	0.005503625	0.000857596	0.003552075	0.015013313	-0.002295222	0.002916154	0.023596589	-0.003833341	0.006639875
V73	Subject 083	27.29	1	0.037216936	-0.000600579	-0.00117815	-0.001232435	-0.002149435	-0.001724603	0.00488982	0.001945524	0.031418549	0.004520321	0.001310441	-0.00168356	-0.037042811	0.001880069	-0.004730813	0.012097456	0.000410532	-0.001734884	-0.000139885	0.003566097	-0.005178788	0.009499105	0.006985753	-0.000650205	-0.002297123	0.000284243	0.045746314	-0.000211049	-7.84E-05	0.006546005	0.020614661	0.000679715	-0.003614959	0.023131823	-0.002281931	0.012942643
V74	Subject 084	34.71	1	0.034937757	0.038890928	0.003536915	0.00066307	0.001395957	0.001963149	0.007171507	0.004360744	0.062564725	0.014561506	-0.001562347	-0.001996923	-0.014971471	0.013150767	0.009403096	0.022308722	0.003308055	0.000855247	0.003457736	-0.000665415	-0.003306381	0.01517855	0.010751421	-0.00041131	0.000439217	0.000842437	0.187814786	0.010211086	-0.002373028	0.001890627	0.019963914	0.002527478	0.000933083	0.056831296	0.006278999	0.011039536
V75	Subject 087	35.86	1	0.03969711	-0.009233044	-0.000240176	-0.000393479	0.001792758	0.005270892	0.000867983	0.004599032	0.102394714	0.018419873	-0.000102673	-0.000303991	-0.02369332	-0.001468357	0.003849643	0.018044146	0.00183666	0.00108625	0.004924706	-0.000804455	-0.003673288	0.012224502	0.007610711	0.001698802	6.35E-05	0.003496917	-0.039750165	0.008447343	0.00973742	0.005037438	0.037195112	0.005624446	0.004073738	0.016443428	-0.000208528	0.01472103
V76	Subject 088	26.57	2	0.032053636	0.004095832	0.000860895	-0.003950114	0.001537851	-0.006087898	8.06E-05	0.003031483	0.029868343	-0.000168285	-0.000551063	-0.003520019	-0.006765087	-0.009433276	0.003173703	0.013612679	0.003777363	-0.003215359	0.000252858	0.000583204	-0.00364185	0.01294433	-0.001991354	0.001530837	0.002183214	-0.000920365	0.1170638	0.003381894	0.006799394	-0.008210335	-0.001895393	-0.002162228	0.005188438	0.03436608	-0.006474136	0.010362736
V77	Subject 089	37.71	2	0.049423292	0.00997945	-0.004087279	-0.000660429	0.000170856	0.002075965	-0.002997929	0.001270951	0.047815024	0.013079362	0.000905668	0.006137676	0.039224369	0.010465656	-0.004797188	0.028235333	0.004964128	0.004703386	0.005304176	0.009649253	-0.004989002	0.008840782	0.010702951	-0.001000697	-0.005792444	0.001093462	0.07187456	-0.000779759	-0.001009732	0.004321064	0.021994934	0.003772147	0.006327424	0.033306758	-0.002983694	0.00852794
V78	Subject 090	32.86	2	0.030320451	0.031064355	0.000674047	-0.000927705	0.001019471	-0.000470862	0.00416448	0.001996149	0.054963046	0.004501218	0.001347129	-0.001371518	-0.009210806	0.012579226	0.002565072	0.001505825	0.00347629	0.002783826	0.002297127	0.004030076	0.004609542	0.015719373	-0.00229107	0.000822981	0.000891361	0.003442492	0.110914349	0.00495757	-0.000592074	0.002134207	0.023429131	0.003469913	0.000175993	0.018482556	0.000204886	0.016133239
V79	Subject 090	37.14	2	0.022408847	0.012094105	-0.000603532	0.000883638	-0.000388682	-0.004078092	0.005447395	0.001462589	0.043777309	0.006723498	-0.00328046	-0.002100618	0.00999234	0.014886954	0.001136637	0.008335593	0.001076114	0.001903303	0.003275832	0.006035467	0.006016632	0.019529059	-0.001809981	0.000395167	-0.000476016	0.003024749	0.046913122	0.000617288	0.000784974	0.002437251	0.027038412	0.004861563	0.006350021	0.098911981	-0.002001022	0.016501911
V80	Subject 091	37.29	2	0.028144026	0.00553498	0.00128752	0.002101469	0.001831398	-0.005525896	0.001483105	0.001510725	0.02461458	0.005854243	-0.000472649	0.002047724	-0.00842728	0.001235255	-0.007152128	0.006956522	0.003262269	0.00215101	0.002486221	-0.002089745	0.000727927	0.010861757	0.008518064	0.000566946	-0.00030633	0.002381258	0.178846482	0.010074251	-0.002664955	0.005317304	0.008860843	0.002191491	-0.001662386	0.050326887	-0.003410102	0.011278242
V81	Subject 093	32.29	2	0.035043723	0.018802186	0.000373833	-5.35E-05	-6.62E-05	0.004263971	0.008325088	0.005481143	0.051226686	0.010557577	0.000957996	0.000266339	-0.018321907	0.009269565	-0.002896637	0.011537928	0.000828404	-0.001094207	0.00301188	0.004671475	-0.004098883	0.011535241	-0.000346773	-0.000451077	-0.000321399	0.002274857	0.043342812	0.008164737	0.00395504	0.00408498	0.020668735	-9.35E-05	0.007712825	0.040241797	0.002597129	0.010762675
V82	Subject 094	32.43	2	0.044530415	0.020969787	-0.000497931	0.004351775	0.004728269	0.00537266	0.003236948	0.003613538	0.045312969	0.012352921	-0.000691089	0.000588343	0.008785061	0.012942129	0.005003961	0.025249383	0.006818665	0.001523624	0.007578308	0.006619181	0.00474633	0.013324425	0.007125674	0.00207645	0.003009561	0.003244897	0.192484839	0.012713154	0.003686887	-0.00243063	0.011242944	-0.004867597	0.004935581	0.029386665	0.003830865	0.009196662
V83	Subject 095	27.14	2	0.027801361	0.026379036	0.003325064	0.000132921	-0.000511511	-0.001480018	0.009494669	0.004193652	0.036576518	0.003123749	0.001180823	-0.001706238	-0.015571466	0.004193363	0.00468965	0.009797555	0.003808821	0.000260019	0.001557903	0.004055155	0.001310097	0.010507711	0.003018381	-0.00044381	-0.001635759	0.002184823	0.081065924	0.006500074	-0.000835318	-0.001009618	0.028510565	0.001712097	0.002167636	0.064232492	0.008765025	0.01734431
V84	Subject 095	34.86	2	0.03005392	0.013786022	-0.000241983	0.001023154	-0.00151738	-0.00297745	0.003994049	0.001624953	0.060522903	0.010377728	0.002163828	0.001064605	0.023858745	0.008565136	-0.00055029	0.021380231	0.001970877	-0.00137727	0.001904604	0.004172125	-0.008472037	0.013162995	0.011106196	0.000341259	-0.000212284	0.000428731	0.111937612	0.003310663	0.000549379	0.00390515	0.018004366	0.000710831	0.002590985	0.024047384	0.004011771	0.009090919
V85	Subject 096	29.14	2	0.052259966	0.007658438	-0.000434478	0.000107032	0.003396796	0.00805718	0.008426019	-0.000473261	0.03894453	0.00269762	-0.001396171	0.001070883	0.022713299	0.010353534	0.006868271	0.020218452	0.004728915	0.002085793	0.004453591	0.001966366	0.000372452	0.022115383	0.006442438	-5.53E-05	-0.003201456	0.002257878	0.068796314	0.004435554	0.000548428	-0.000511356	0.030527399	0.005962886	0.004643851	0.064500336	0.002528696	0.015325651
V86	Subject 096	36.14	2	0.04161542	0.01119358	0.001133131	-0.000106895	0.001253899	0.007377349	0.002808703	0.001225559	0.030939572	0.005354561	-0.001632528	-0.003373538	0.037244208	0.004922674	-0.007776589	0.013631382	0.001363667	0.004901127	0.00533793	0.002046815	-0.00117811	0.018053252	-0.002342794	0.000477156	-0.002434031	0.001519812	0.110141504	0.009769128	8.73E-07	0.004748999	0.018238991	0.001208241	0.00489953	0.036592747	-0.001936977	0.012673357
V87	Subject 097	30.86	2	0.034961813	0.025790653	0.000507388	-0.002163958	-0.004020471	-0.002893902	0.006012169	0.001577919	0.082135321	0.00751	-0.00317837	0.002271764	0.02795628	0.009588894	-0.002936549	0.023882557	0.004012884	0.004685154	0.006167361	0.001359194	-0.006630213	0.018206084	0.001279155	0.001253766	-0.004102377	0.003987115	0.119454234	0.009175578	0.003857429	-0.000653308	0.031178688	-0.000596254	-0.000954703	0.024803791	-0.001794425	0.011181134
V88	Subject 098	24.86	2	0.056439772	0.007506816	0.004275574	0.002689572	0.00159806	0.00301285	0.007070684	0.003067527	0.065705542	0.009762504	0.001231891	0.002899506	0.035936926	0.02379767	0.003698124	0.026432218	0.007153313	-0.002071789	0.005389013	0.00888056	0.012586362	0.024100932	-0.017378365	0.00182992	-0.003880604	0.00405726	0.053804916	0.002405277	-0.004378387	-0.005622041	0.023360033	0.010756284	0.007298796	0.054774763	0.008793791	0.010461509
V89	Subject 098	32.86	2	0.040641737	0.021791344	0.001282034	0.001073073	0.000121788	-0.002442194	0.002469199	0.000309278	0.015686318	-6.35E-05	0.000369991	-0.002283446	-0.016898836	0.012472407	0.002994813	0.004807853	0.002527657	0.000692889	0.002362458	-0.000577624	-5.22E-05	0.014305565	0.001961442	-0.001004754	-0.007758763	0.000666161	0.045522592	0.002988778	0.000813083	-0.001042348	0.018117684	-0.003117569	0.000699097	0.017874763	0.001414361	0.009319429
V90	Subject 099	32.71	2	0.016144459	0.006489586	0.001825418	0.00060265	-0.001293875	0.003900978	0.003844768	-0.003268922	0.036346091	0.002120883	0.002238796	-0.001947043	0.01596366	0.009385374	0.004596794	0.009827547	0.00300724	0.003883463	0.002047342	0.002074842	0.00370025	0.015593017	-0.004366548	-0.001675848	-0.000696519	-0.001133822	-0.056074229	0.005552225	-0.000348496	0.004087114	0.02928918	-0.00095419	0.003425177	0.02978633	0.004045971	0.008105423
V91	Subject 100	29.43	2	0.028920867	0.012030334	0.002791418	-0.0008777	-2.09E-05	0.003007282	0.004047873	0.001034922	0.068898582	0.007167821	0.0015471	-0.001202397	0.035600941	0.010744254	-0.006554718	0.011037229	0.00376261	0.000236843	0.003647089	0.002661384	0.005082134	0.014098625	0.007042262	-0.000184974	-0.002083525	0.000751505	0.013429806	0.005356643	0.001223695	0.000781919	0.021157779	-0.001406442	0.006558311	0.025056569	0.000305223	0.014811432
V92	Subject 101	33.57	2	0.048647965	0.00247114	-0.0003537	-0.004458585	-0.002423162	-0.006611882	0.004804122	0.003269076	0.036798015	0.005596684	-0.001803311	-0.003048534	0.035028298	0.00531204	-0.017372249	0.015029156	0.004860436	0.003153068	0.004608821	-0.000643856	-0.000302014	0.018048328	0.009235115	-0.000354288	-0.004617733	-0.00036591	0.011351755	0.004041906	0.002432723	0.000981588	-0.001970866	-0.004408643	-0.002390866	0.020067949	-0.000842588	0.007743954
V93	Subject 102	33.43	2	0.026302925	0.011338013	0.000315982	-0.002207717	-0.004317741	-0.006627794	0.008271377	0.001553789	0.056275761	0.006871514	-0.005289679	0.000231333	0.000210461	0.008859424	0.000657487	0.007534066	0.001413594	0.001115356	0.002027403	-0.002132539	0.000252632	0.00449401	-0.001133707	0.000818959	0.006363481	0.000614115	0.039550674	0.009367876	0.004788536	0.002113783	0.020100745	-0.004103793	0.004909039	0.043225901	0.00169291	0.003857464
V94	Subject 103	27	2	0.019411559	-0.012741387	-0.000189722	-0.001013416	0.002352643	-0.00415223	0.005302059	0.003229551	0.03457741	0.004957739	-0.000462801	-0.004748882	-0.024098571	0.006769127	0.004415905	0.007756603	0.004159217	0.000346387	-0.002138801	0.004033601	0.011213854	0.024803479	0.001548483	-0.000682833	-0.003812937	0.004033753	0.036969467	0.005825649	-0.004981409	0.001797691	0.007490291	0.002598535	0.002776645	-0.002546622	0.002527919	0.007936428
V95	Subject 103	35	2	0.029597	0.012140606	-0.002945837	-0.00173492	-0.007090008	-0.003983844	0.003238217	0.002809189	0.043963654	0.004415185	-0.001638109	-0.001470888	-0.005776865	0.006430418	0.001705714	0.010685405	0.004098228	0.004332438	0.001300348	-0.002007507	0.002474182	0.021667661	0.016504997	0.001343641	-0.005878996	0.002053315	0.047234927	0.007118104	0.003335949	0.007205955	0.011589659	0.003009411	-0.000894626	0.094068201	0.002122558	0.007041129
V96	Subject 104	36.71	2	0.041684064	-0.007101265	0.002149561	0.001824524	0.000287278	0.009999256	-0.004090352	0.001491216	0.042630928	0.009324456	0.000263606	0.000561269	0.033393651	0.000924551	-0.004861518	0.012952765	0.002272633	0.002565141	0.005531308	0.001872915	0.002896175	0.009093616	0.005644651	0.001166854	0.009800195	0.003243033	0.043579931	0.004036496	-0.000629916	0.000841213	0.01569561	0.002538097	0.001343414	-0.004320977	-0.001887945	0.012246965
V97	Subject 106	35.14	2	0.032167946	0.040435732	-8.77E-05	0.001207412	-0.001346324	-0.00388093	-0.001596414	0.005628356	0.053468383	0.004623476	-0.000858968	0.001442017	0.025516119	0.015261212	0.00029004	0.015563438	0.002691897	0.001498429	0.004636707	0.005550137	0.001226615	0.019543736	-0.002948838	-0.000809106	-0.003528889	0.00440152	0.059633915	-5.95E-05	-0.000536039	-0.000424928	0.013440631	-0.005984345	0.00371642	0.040739893	-1.75E-05	0.014141826
V98	Subject 107	36	2	0.007565461	-0.003989438	0.000285541	0.001827702	9.80E-05	0.00012142	-0.000610299	0.000434357	0.028454122	0.006851414	0.003628718	-0.000485259	0.018017276	0.006554227	-0.001734872	0.008851058	0.004628538	0.005277421	-0.002728981	-0.001086478	-0.002401787	0.028488296	0.009003839	-0.000268604	0.003675889	0.003560824	0.049957338	0.002177707	-0.000791124	-0.000313859	0.021090768	-0.000453828	-0.00158103	0.049423842	0.003523834	0.012013093
V99	Subject 108	25.29	2	0.030992759	0.017526586	0.002125796	-0.002038366	-0.002237896	-0.00565702	0.010476618	0.002588847	0.075119566	0.009925095	6.34E-05	-0.004443231	-0.019834828	0.003649736	-0.006832578	0.001908403	0.003609981	-0.006639883	0.001959011	0.001683761	0.000991236	0.016568221	0.00589502	0.000298163	0.00060348	0.002385113	0.106269158	0.009470765	1.70E-05	-0.004628276	0.0163537	0.006050723	0.002884561	0.06862189	-0.000139877	0.011595259
V100	Subject 109	34.57	2	0.028789872	0.002816934	-0.002076755	-0.000105341	-0.000372334	0.003266643	0.001260098	0.003726571	0.036455617	0.001683589	-0.003749313	-0.000168058	-0.009138166	0.006134975	-0.00372995	0.007371658	0.002588201	0.001181009	0.000203546	2.67E-05	0.008112929	0.018806601	-0.00221417	-0.000159021	0.002156151	0.004076383	0.09496929	0.001405275	-0.001393298	0.002282675	0.011759313	-0.001015102	0.000475027	0.022878083	-0.005606804	0.012727021
V101	Subject 110	25.71	2	0.027964334	-0.011925705	0.003485949	0.000279106	0.001946239	-0.004875777	-0.001970586	0.003909737	0.048479402	0.012012432	0.00298195	-0.002237021	-0.038007862	0.01785216	-0.007561816	0.020441694	0.009253029	0.002988184	-0.001040792	0.004254859	-0.004608158	0.0223327	0.002935017	-0.002748696	3.62E-05	0.004092232	0.076190101	0.001693525	0.002098226	0.005206336	0.018752001	0.004821876	0.006256282	0.036726392	-0.002763085	0.015316295
V102	Subject 110	27.43	2	0.031301321	0.020661417	-0.00113669	-0.006145866	-0.000515748	-0.004278704	-0.000820438	0.000711535	0.069277417	0.012432439	0.000943209	-0.004329049	-0.06214142	0.010579899	-0.00907826	0.022650557	0.003856251	-0.001690861	0.003235325	0.007087443	-0.006435661	0.018781617	0.01586192	-2.04E-05	-0.001839236	0.000588378	0.047188055	0.003503263	-0.001406798	-0.00119752	0.023190076	-0.00157046	0.005869648	0.015145595	-0.001530895	0.013533494
V103	Subject 110	35.43	2	0.037679548	0.014295687	-0.000846688	0.000579731	0.009019302	0.005235118	0.00570359	0.002140531	0.03274321	0.006905011	-0.001378192	0.000672718	0.031052226	0.013410839	-0.00027521	0.006551718	0.004551599	0.000887407	0.001380832	0.006183529	0.005361558	0.030316836	0.002679322	-0.00110994	0.000249886	0.002471735	0.080424409	0.005508504	0.000528794	-0.002503498	0.035584239	8.69E-05	0.002616194	0.063409268	0.000757892	0.008391302
V104	Subject 111	38	2	0.029974376	0.011056502	0.001508876	0.001167878	0.002089739	0.003952098	0.004548782	0.001555549	0.033785744	0.001110315	0.000613885	-0.000157309	-0.019902928	0.010427505	0.00285076	0.012070096	0.003048492	0.003004444	0.002164332	-0.00196013	0.001211457	0.009327433	0.005249097	0.000278181	-9.87E-05	0.001122579	0.085850143	0.006812057	0.005246123	0.000723585	0.041033368	0.003112524	0.004978779	0.010575063	0.003884358	0.014612167
V105	Subject 111	39.29	2	0.030454682	0.015916275	-0.001889917	-0.001263299	0.001274526	-0.001661664	0.000613018	0.000913112	0.058429447	0.0100416	0.000306955	0.000475539	-0.007916008	0.005741115	-0.003386675	0.020188508	0.002623298	-0.001385278	0.000780692	-0.0012266	0.002666396	0.008397709	-0.000495568	0.000263016	-0.002292146	0.001611695	0.046729828	-0.001020711	0.001851604	-0.001403209	0.011831994	-0.002087255	0.010726656	0.017077472	-0.001198725	0.014966717
V106	Subject 112	24.43	2	0.032796511	0.012261201	-0.002227045	-0.002005979	-0.003343467	-0.00102861	0.004965592	0.005133334	0.034379947	0.013834032	-0.000210732	5.68E-05	-0.001548145	0.00039385	-0.002323787	0.014998637	0.007719349	0.000629176	0.003083884	0.00630829	-0.004307917	0.010756331	0.002231923	-0.001015232	-0.004621655	0.001324179	0.070985808	0.003820021	0.004547402	0.011080489	0.025544801	-0.002504085	-0.000463411	0.005527557	0.005408141	0.013266077
V107	Subject 112	32.29	2	0.040611296	0.014759631	0.002390371	-0.001470241	-8.81E-05	0.006489147	0.005318386	0.003309168	0.0363967	0.005570594	-0.002743418	-0.000140716	0.023509292	0.006686482	-0.000110407	0.011730041	0.005363316	0.00193463	0.002762991	8.84E-05	-0.000262072	0.015654144	0.007242223	-0.00015657	-0.000787591	0.001980815	0.025377247	0.005322973	0.00340674	0.007010143	0.02067542	0.004408226	-0.000435451	0.023824309	-0.000153857	0.008273518
V108	Subject 113	25.43	2	0.031265843	0.033844494	-0.003191588	0.001481705	0.000862021	-0.012552861	0.010685639	0.008967063	0.055402336	0.007553643	-0.000642515	-0.003935139	-0.010986206	0.012513842	0.003493941	0.014259137	0.007546846	4.80E-05	0.003516495	0.00494018	0.004620714	0.018562734	-0.00260778	0.000523639	-0.001192085	0.005077004	0.034207679	0.011977206	0.005549787	-0.004432948	0.004470511	0.005718402	0.012681252	0.042321895	0.004717989	0.028731051
V109	Subject 113	32.71	2	0.038536382	0.051492061	0.001683365	-0.003505915	-0.005370602	-0.007503899	0.00472628	0.004431154	0.079413744	0.005826925	-0.004771452	-0.00019526	0.005112362	0.009691137	-0.005210908	0.00813273	0.003671177	-0.000968081	-0.00048023	0.004016453	-0.002299831	0.02266795	0.001913819	0.000966192	-0.002346314	0.005595285	-0.023227664	0.001817744	0.003598088	0.006168358	0.010103662	0.00030119	0.00095884	0.027066445	-0.001496979	0.017731096
V110	Subject 114	32.86	2	0.023592188	0.021310354	-1.68E-05	-0.000581998	-0.000568605	0.001381509	0.007477317	0.001736569	0.014130755	0.003215244	0.001959719	-0.00071509	0.012967156	0.001519638	-0.000503491	0.008057495	0.006915139	0.003216815	0.000506151	0.001214457	0.000528843	0.019658476	0.002611983	-0.000245647	-0.001409223	0.002138535	0.006232115	0.009611522	0.006230685	0.002141546	0.029808728	-0.000110045	-0.000547611	0.018766852	0.001079171	0.004268039
V111	Subject 115	33.57	2	0.036525544	0.010156199	0.000268787	-0.002212835	0.002306334	0.002472601	0.006778838	0.002562345	0.060551171	0.008845184	0.000761751	-0.000635424	-0.042910803	0.013491861	-0.003930837	0.006925436	0.000712498	-0.002973728	0.00371317	0.004717674	-0.002670171	0.011680177	0.005361943	-0.000658227	-0.00055802	0.003125955	0.076579095	0.002839407	-0.005186518	-0.000279882	0.001804042	0.001583992	-0.005418704	0.06914331	0.00293162	0.029779231
V112	Subject 115	34.29	2	0.034226089	0.003103389	-0.000334463	0.000651877	-0.003060511	-0.002411464	0.005344969	0.003789077	0.023962705	0.004784627	-0.000482267	0.001202714	0.037512303	0.006756422	-0.00100792	0.011408309	0.001136394	-9.19E-06	0.002886886	-0.00355615	0.001552017	0.020767525	-0.004735156	-0.00081431	0.000752899	0.003989519	0.088488484	0.012696496	0.002699871	0.007866444	0.014067105	-0.001376649	0.007628201	0.014691069	0.004068992	0.023060082
V113	Subject 115	35.14	2	0.027993212	0.01688999	-0.00241859	0.001025626	-5.38E-05	-0.000330596	0.004554688	0.006381825	0.088741721	0.008138681	-0.002824153	0.000692579	-0.014599292	0.007974838	-0.002157422	0.016688631	0.008534742	0.001201763	0.003920653	-0.003533189	0.005940044	0.031035696	-0.002347057	-0.001653427	0.000636124	0.003526714	0.074560786	0.009175	0.002493032	0.002555925	0.016635625	-0.002123307	0.008271871	0.060190117	0.004250826	0.009888217
V114	Subject 116	28.14	2	0.061408702	0.017602322	-0.002659065	-0.001322631	-0.003315584	0.003835283	0.00325448	0.00492621	0.061401756	0.004729301	-0.001104491	-0.00247139	-0.011863325	0.015527612	-0.01371218	0.013290987	0.004696815	0.001104628	0.001568188	-0.00267704	0.002604995	0.025595364	-0.003078997	-0.00051621	-0.008399326	0.004539146	0.173291113	-0.000646403	0.003592125	-5.08E-05	0.008596836	0.005605733	0.001619892	0.058426239	0.009733356	0.017563635
V115	Subject 117	26.57	2	0.022360605	0.053902592	-0.001001064	-0.000789856	0.005457423	-0.002212535	0.000342992	0.002135582	0.067761353	0.013737744	0.000909312	0.000612228	-0.023128957	0.01167439	-0.004952377	0.016989018	-0.001915077	-0.003508042	0.002335663	0.007135187	-0.009535907	0.010670405	-0.005340724	-0.000823869	0.001337627	0.002027668	0.025362956	0.004874991	0.001201864	0.006834717	0.007915921	0.00655637	0.002613662	0.054705043	0.002763844	0.019841854
V116	Subject 117	32.57	2	0.023265968	0.023961586	-0.001645143	0.000866207	-0.005670005	0.006276773	0.005383894	0.003425055	0.025697304	0.002424228	0.003023522	-0.001645865	-0.063024328	0.012178256	0.002735418	0.007084409	0.001860644	-0.003752175	0.002070436	6.48E-06	0.000350845	0.004035369	0.007255474	0.000417503	-0.001098594	0.000762182	-0.001477729	-8.58E-07	-0.001879092	0.000988057	0.010785884	0.002977286	-0.000279095	0.040558982	0.004029483	0.007927035
V117	Subject 118	35.57	2	0.02402568	0.001801836	-0.000237662	-0.001208859	0.000882419	0.005514866	0.003612549	0.002135136	0.050036765	0.000482479	-0.000554187	-0.002266663	0.025671975	0.001965625	0.000592531	0.013794087	-0.001011149	0.001776535	0.003933406	0.001796813	0.010315471	0.017846751	0.014288397	0.00023065	0.000395717	0.00101338	0.09920539	0.005883878	0.000601838	0.001827376	0.014172091	-0.004308784	0.005259379	-0.005473928	0.00056534	0.01289685
V118	Subject 119	29.57	2	0.055217558	0.040185697	0.001887066	0.002513428	-0.007802637	-0.013443087	0.003038396	0.004581989	0.046016437	8.66E-05	6.22E-05	0.002156642	0.003897347	0.006768603	0.002614776	-0.003113985	0.001591326	0.003716828	0.00129906	-0.000673379	-0.001109485	0.014383288	0.004924683	-0.000654141	-0.003647246	0.002775875	0.047794295	0.010119326	-0.000657787	0.004054446	0.019383097	-0.001304902	0.004427308	0.046909248	-0.003389919	0.016474662
V119	Subject 123	27.29	2	0.027366678	0.011292441	0.000392198	-0.002221697	-0.002700109	-0.008992859	0.003347901	0.001517645	0.055024874	0.008135254	-0.001203043	-0.000226647	-0.003197097	0.009638702	-0.003408948	0.018068819	0.001197617	-0.006331218	-5.54E-05	0.00955525	0.00139467	0.016764514	-0.012463939	-0.000618626	0.000629652	0.002957121	-0.012202906	0.005679436	0.005364357	0.003161675	0.031308528	0.00613768	0.008561722	0.068306174	0.008012644	0.033483276
V120	Subject 130	31.57	2	0.025527622	0.040374981	0.001677834	-0.003345341	0.001338687	0.004462523	0.007266675	0.004358529	0.012372927	-0.000205577	-0.00652306	-0.000154237	0.061429991	0.005484829	0.018611113	0.010753512	0.005292885	-0.00131625	0.006415619	0.000652479	-0.010479692	0.019132282	-0.00102091	-0.00140628	-0.002453243	0.003219156	0.011841841	0.011381336	0.002167463	0.005091235	0.009337814	0.004405567	0.001170205	0.039247311	-0.006431617	0.018429528
V121	Subject 131	27.43	2	0.013602118	0.008587443	-0.001037259	-0.001492148	-0.002984461	1.82E-05	-0.000880157	-0.001344662	0.063085979	0.012039521	0.001211758	-0.000723507	-0.01960396	0.009834601	-0.008331102	0.023310636	0.005008056	-0.001666858	-0.002281788	0.002858726	0.004811762	0.005177267	0.000556913	0.001391989	0.004296323	0.001360303	0.080067474	0.011685611	-0.000983364	-0.000639165	0.009943183	0.000325226	0.006231901	0.024847029	0.002204085	0.012512105
V122	Subject 134	27	2	0.034702981	-0.007828497	-0.00245021	-0.004958506	-0.002735938	-0.006200707	0.001128099	0.00186016	0.00653865	0.011734047	-0.000210579	-0.004285869	-0.014795288	0.011006682	-0.002751468	0.017440212	0.0058097	0.000174853	0.002675501	0.006635698	-0.008794766	0.016614383	-0.005102266	0.000231803	-0.001076362	0.005228649	0.056666513	0.007621656	0.004155172	-0.006168834	0.019269156	0.007474534	0.007571172	0.009743223	-0.000725065	0.017917066
V123	Subject 135	27.57	2	0.032356542	0.034846082	0.003009515	-0.000123346	0.008987943	0.008047148	-0.00103693	0.006807658	0.029315734	0.000243711	-0.006004455	0.007531418	-0.055900868	0.0056942	0.008336296	0.020152772	-0.002734222	0.001398629	0.002089171	-0.001389445	0.020500549	0.018689404	-0.023330756	-0.002961135	-0.006401906	-0.000264322	0.180004672	0.008075729	0.006509135	0.007498265	0.029641304	0.00604151	0.008412516	0.013062427	-0.000424278	0.014317874
V124	Subject 137	25.43	2	0.04921076	0.029525812	0.002144038	-0.001477709	0.002221088	-0.001219609	0.005736308	0.001426907	0.061540863	0.009531374	0.000185086	-0.002459263	-0.036433271	0.002724627	0.000871344	0.013976831	0.003183582	0.00111441	0.003413409	0.005632397	0.002973553	0.024216893	-0.004246937	9.36E-05	0.002494404	0.006030036	0.037458007	-0.00163514	-0.002699866	-0.003267529	0.036548862	0.00021121	0.002320484	0.031353373	0.005207842	0.018569156
V125	Subject 137	31.86	2	0.030860709	0.04646481	-0.003167995	-0.002181022	-0.001588671	0.000458928	0.000956969	-0.000315223	0.059930461	0.01349417	-0.000737028	-0.003603191	-0.00684318	0.012410075	-0.003488165	0.020193399	0.005493425	0.002437378	0.002644812	-0.000999686	0.004741134	0.018744905	0.015392845	-0.000814408	-0.005422834	0.003334659	0.093497364	0.004551213	0.004753413	0.002249723	0.017620518	-0.00595492	0.00626305	0.038613831	-0.000446194	0.013835745
V126	Subject 140	35.71	2	0.028247351	0.009416991	-0.002292583	0.002212426	-3.05E-05	-0.005924469	0.006544769	0.00165281	0.041352603	0.001674195	-0.001957349	-0.000625121	0.016373409	0.010072399	-0.005181753	0.011996936	0.005028298	0.001310375	-0.001033904	0.001334427	0.001628952	0.016443426	0.001259095	0.000638452	-0.000857772	0.002118507	0.027393706	0.008881398	0.000914738	-0.000138602	0.03471276	-0.002648281	0.006689321	0.038926347	-0.008288591	0.007149439
V127	Subject 058	53.28	3	0.058594832	0.054676562	-0.0007913	0.002630522	-0.001468228	0.00539626	0.003720993	0.004527242	0.053966012	0.006897624	-0.002428043	0.000322607	0.047193049	0.001829013	0.013193639	0.020214297	0.001056971	0.001969362	0.005531608	0.002391062	0.026413147	0.035917433	0.001101482	-0.000718827	0.001705059	-0.000668457	0.231372982	0.004681846	-0.004089116	0.001643092	0.0324347	0.004860455	0.016638051	0.081391182	0.006187801	0.00984368
V128	Subject 059	52.43	3	0.041733245	0.031738675	0.001636362	0.004059583	0.006218397	0.01010585	0.004740426	0.005397841	0.041481405	0.009322148	-0.001952795	-5.96E-06	0.036689922	-0.000369581	0.017526976	0.019604277	0.005769267	0.001610749	0.003984096	-0.000479612	0.022804725	0.032983221	0.021097367	0.000395901	0.003496819	0.001690908	0.252745128	0.007387133	-0.001070196	0.00719975	0.027485321	0.009040426	0.010263385	0.06082471	0.003929042	0.013613077
V129	Subject 062	53.28	3	0.064519133	0.071138193	0.003352787	0.005781116	0.007015863	0.019360564	0.009441654	0.005040917	0.068147933	0.018241732	0.001061093	0.002111803	0.046914592	0.009952834	0.026288638	0.02010055	0.001448879	0.003014708	0.003982964	0.007144118	0.034869357	0.036596956	0.007830499	0.001142455	-0.00064822	0.001365953	0.304066498	0.005339027	0.000810759	0.003533989	0.047962331	0.01635888	0.012354214	0.163823608	0.016820208	0.014024866
V130	Subject 063	51.43	3	0.046678499	0.083725923	0.000468673	0.008578685	0.005463961	0.009613761	0.007467676	0.004881576	0.058499045	0.00942351	0.000206668	0.003944712	0.029382423	0.009408771	0.014675776	0.016486783	0.000415377	0.008550126	0.005662085	0.000954776	0.023059933	0.040630147	0.018659828	0.000625542	0.002195371	0.001091445	0.23222743	0.006932231	-0.002370868	0.007467277	0.027324328	0.006180844	0.009553388	0.114821326	0.001964329	0.00996447
V131	Subject 064	51.86	3	0.037826453	0.043290765	0.002464283	0.005113624	-0.001443123	0.01349807	0.005705609	0.005190812	0.041178996	0.005602366	0.003008508	0.002710219	-0.000113615	0.001504527	0.01297997	0.018666562	0.002752901	0.002408722	0.005399067	0.002020788	0.030768838	0.039893862	0.010911315	-0.000145924	0.002769666	0.002109401	0.303440358	0.00411879	-0.001526631	-0.002551753	0.021639474	0.006993359	0.011614906	0.082636933	0.006414058	0.013947604
V132	Subject 068	53.85	3	0.053324873	0.062168781	0.0017331	0.0045367	0.005321125	0.01605478	0.001939943	0.004788888	0.05874553	0.006679612	0.001988604	0.000204569	0.04629927	-0.005082559	0.022857501	0.0242711	0.000112725	0.008606622	0.005809892	0.004827215	0.029886479	0.050056868	0.01752129	0.000617985	0.000495102	5.49E-05	0.284169055	0.009916353	0.000953465	0.008505073	0.043441565	0.006139726	0.015849082	0.061036845	0.009863178	0.010557995
V133	Subject 071	51.58	3	0.048158758	0.044824751	0.002437603	0.004589501	0.001163255	0.014833834	0.004524709	0.003298645	0.052950505	0.008145363	-0.002350686	0.00171984	0.020849607	0.005721485	0.013647739	0.016372698	0.000201934	0.002428352	0.004877849	0.001306496	0.013432791	0.034336772	0.010816133	0.00031442	2.66E-05	-0.000133169	0.309896061	0.00031174	-0.005629067	0.001321848	0.033070409	0.00751903	0.007098249	0.128792929	0.006255814	0.011194225
V134	Subject 072	53.28	3	0.040485355	0.052078593	0.001904284	0.002698149	0.001291916	0.00964692	0.009728252	0.00135145	0.019285217	0.009205351	-0.000359401	-0.001616766	0.028311615	0.004850373	0.000213765	0.016528001	0.000217024	0.005069577	0.007577658	-0.001202236	0.023895543	0.037771372	0.017799087	0.000819932	-0.000610676	0.000275219	0.184016141	0.002697279	-0.002239134	0.001860338	0.026689448	0.014523327	0.010177702	0.153596936	0.006701375	0.009658099
V135	Subject 074	50	3	0.0401655	0.050489369	0.001814398	0.003312477	0.000640613	0.00541074	0.003918554	0.004848272	0.043512312	0.00864639	-0.001579774	0.000948791	0.044546775	0.003920022	0.024796436	0.014966722	0.001183007	0.001821291	0.005636088	0.0047969	0.038571229	0.042458766	0.006082311	0.000237258	0.000510411	0.002257504	0.133995635	0.003152028	-0.00335712	0.003179437	0.020416644	0.005422401	0.008917752	0.099939767	0.005694081	0.011382851
V136	Subject 076	51.57	3	0.056118319	0.060923492	0.002009621	0.005956312	-0.000968566	0.019319282	0.004770861	0.005235783	0.048598982	0.010081752	0.000530903	0.001664561	0.036274868	0.00274565	0.020991964	0.017170412	0.000575664	0.002774385	0.006014878	-0.000511325	0.029920738	0.041384376	0.023434426	0.001461003	0.002005438	0.001043978	0.256134542	0.005277893	0.002515943	0.004636391	0.034721006	0.003799358	0.010863295	0.130112461	0.007573379	0.017821352
V137	Subject 077	54.57	3	0.050730026	0.062165719	0.003909112	0.00709274	0.005624209	0.007236978	0.004247545	0.004512506	0.043931192	0.000329339	0.000432057	0.000840781	0.015457365	0.003566133	0.013001113	0.007909586	0.003065854	0.002806279	0.003332481	-0.000194508	0.029364008	0.040696068	0.01963187	0.001326489	-0.001545062	0.002539701	0.162964951	0.004054294	0.000302479	0.002963511	0.015642091	0.005483663	0.010743875	0.093020506	0.005454842	0.012942102
V138	Subject 078	47.29	4	0.046563883	0.068181801	0.004373404	0.002269727	-0.001265453	0.014193374	0.006187957	0.004517756	0.043730746	0.010067904	-0.002578537	0.001385675	0.024714172	0.000111564	0.02155978	0.017620627	0.001146156	0.007205881	0.005325966	-0.000429131	0.034747506	0.034404472	0.015033396	-0.000319299	-0.00052145	0.00141744	0.237980076	0.008563884	-0.000656581	0.006371235	0.039712688	0.009513829	0.016112271	0.136490065	0.004410164	0.00866139
V139	Subject 079	51	4	0.046930982	0.070798264	-0.001044592	0.007904648	0.003009043	0.016413232	0.000164772	0.002555779	0.046788734	0.003833111	0.001008211	0.002946778	0.081064539	0.001385984	0.022921668	0.024496873	0.000138077	0.005423337	0.006445125	0.007361515	0.023839226	0.049112615	0.008736196	0.000259624	-0.003322707	-6.70E-05	0.174389565	0.006469539	-0.000441881	0.003039081	0.029210559	0.008600749	0.010853486	0.102401045	0.007325142	0.012734224
V140	Subject 080	52.85	4	0.045333401	0.046009779	0.003888859	0.004253446	0.000113873	0.008480747	-0.000149013	0.001983185	0.03479589	0.001658505	-0.002700942	0.001931391	0.02448489	0.001013664	0.004409755	0.017574599	0.002014963	0.005080589	0.00493409	0.003775679	0.013331645	0.039937204	0.01407826	0.001524886	0.001624211	0.001678346	0.147943583	0.004415972	-0.000911687	0.002232554	0.019114202	0.001806494	0.005433812	0.055893582	0.008650598	0.011709089
V141	Subject 081	47.14	4	0.049188674	0.089030942	0.002528467	0.002698221	0.005925699	0.006904418	0.003680737	0.005561084	0.055278513	0.007128212	0.001233395	0.004878988	0.056949278	-0.002105671	0.020408497	0.015354836	0.001219259	0.004134725	0.005630315	0.005877362	0.024111555	0.044664381	0.024280765	0.000116984	0.000527715	0.000248373	0.198926571	0.002281601	0.00034261	0.005789594	0.019085895	0.002005787	0.005244074	0.076930476	0.000955151	0.00716533
V142	Subject 085	53.71	4	0.06179264	0.045540746	0.002682932	0.005913656	0.003761093	0.020723293	0.003348115	0.004157369	0.038216549	0.010439171	-0.001128466	0.000669583	0.017266001	-0.003468286	0.020178057	0.016769022	0.003296103	0.004367823	0.005906524	-0.001053174	0.034288805	0.036854291	0.015469702	0.001884563	0.000637107	0.000727449	0.168291859	0.009456707	-0.001909806	0.007778763	0.029738029	0.00647578	0.009415794	0.080117344	0.003846695	0.013028029
V143	Subject 086	49.42	4	0.055082947	0.058199462	0.001775046	0.00382824	0.005636131	0.005695054	0.000542695	0.00309811	0.060900933	0.009453072	-0.00255715	0.000981871	0.049561545	0.00490385	0.015054297	0.016144551	0.001077003	0.006457177	0.004037595	0.003092296	0.019937769	0.044794817	0.016064815	0.000654382	-0.000566517	0.002579822	0.135191988	0.007905757	0.000537091	0.00543497	0.011539618	0.0052621	0.008406732	0.103475682	0.007659513	0.010064019
V144	Subject 087	51.86	4	0.049982092	0.091598928	0.003805417	-0.002183659	0.001875335	0.012305338	-0.000395468	0.004110488	0.064537271	0.009873508	-0.003063196	0.002740772	0.028496186	0.000843661	0.015792055	0.018467558	-0.001819157	0.003131021	0.004290615	-0.002873248	0.023547409	0.047295697	0.031520499	0.000426409	-0.000894352	0.000712696	0.297739918	0.002084506	0.002162189	0.006154158	0.037970721	0.004439525	0.012557049	0.105427086	0.007554215	0.007478709
V145	Subject 090	51.71	5	0.059965221	0.046239782	-0.000267395	0.003836905	0.007487076	0.010296223	0.006196356	0.003342932	0.044108474	0.009994738	-0.001915892	0.001771379	0.041083125	-0.001689769	0.006385385	0.013465631	0.002100363	0.004975093	0.002658139	0.002738474	0.027547071	0.048012679	0.032632448	0.000276123	-0.001848988	0.001086276	0.288871366	0.002489092	-0.001243628	0.007598878	0.031328718	0.007758766	0.011891224	0.154223389	0.007762629	0.007972412
V146	Subject 091	48.43	5	0.06043181	0.070306692	0.002146533	0.003560275	0.003567241	0.016045248	0.011624892	0.003970326	0.058233865	0.013803221	-0.001971778	0.002206414	0.053702859	0.007487596	0.013532656	0.017591053	0.000544406	0.006221223	0.003571748	0.004057911	0.02526202	0.050267026	0.017897369	0.001359656	0.00081267	-0.000879219	0.263552341	0.005314276	0.002623476	0.006122016	0.030785285	0.010898353	0.013714538	0.121269354	0.015756921	0.011074457
V147	Subject 092	44.28	5	0.041771509	0.070358654	0.002969277	0.002731843	0.004796324	0.01121406	0.006044296	0.003657624	0.053432471	0.003937354	0.002667834	0.004177644	0.008564217	0.00298227	0.017304473	0.015769079	0.000629755	0.005801201	0.004125722	0.001307715	0.023660223	0.0363284	0.01512804	0.00062948	0.000809304	0.000157422	0.218343419	0.004818894	-0.002657263	0.007122949	0.026830655	0.004867091	0.016629118	0.131887461	0.005428321	0.010544767
V148	Subject 093	49.43	5	0.050075607	0.05393849	0.004265893	0.005383747	-0.000633275	0.014787664	0.006139282	0.005443973	0.038064952	0.006396569	0.001917917	0.001687623	-0.00853018	0.00942695	0.018676492	0.018961114	-7.18E-06	0.005516635	0.007078072	0.000671526	0.032942557	0.033628199	0.011345303	0.000691457	-0.001894	0.000724242	0.134665324	0.004760246	-0.008159897	0.004721711	0.023497073	0.014505294	0.006383005	0.145661352	0.009992746	0.010593223
V149	Subject 094	49.28	5	0.063512762	0.061488712	1.42E-05	0.002813252	0.006596324	0.022372305	-0.000175054	0.003613164	0.053336667	0.007100321	0.000284406	0.003210021	0.025009854	0.00057673	0.016671456	0.01503562	0.00252197	0.008695767	0.004005312	0.001758276	0.029672652	0.042331023	0.018323499	0.001584769	-0.002796309	-0.000380399	0.353736647	0.005904461	-0.002642614	0.009173189	0.028234807	0.004585096	0.011283574	0.131604203	0.010390982	0.014192323
V150	Subject 097	49.86	5	0.052415546	0.055754058	0.003732129	0.004542805	0.003814769	0.013866698	0.009061935	0.003405056	0.055125352	0.008435673	-0.000785516	6.61E-06	0.035616174	0.006441281	0.011527223	0.021775657	0.002185115	0.006405416	0.006700563	3.87E-05	0.022974988	0.035525303	0.012603694	0.000980386	-7.45E-05	0.000564386	0.193504407	0.006804727	-0.001698169	0.005471981	0.033208154	0.010805795	0.013490567	0.138654614	0.010420107	0.009824887
V151	Subject 099	44.15	5	0.055926912	0.06861943	0.003233652	-0.003051765	-0.003043477	0.010117353	0.006897992	0.004152405	0.051658367	0.004991247	-0.002303267	0.002145508	0.028416797	0.009850762	0.015036789	0.01647715	0.003317806	0.004296612	0.005652634	0.000776301	0.017344761	0.034749711	0.030714541	-0.000622749	-0.000785337	0.001118524	0.3394644	0.00107107	-0.001829971	0.006063932	0.02207842	0.011977386	0.00865106	0.107634917	0.006186184	0.010636711
V152	Subject 102	45	5	0.051727775	0.074679793	0.003747886	0.00163866	0.000233276	0.008691832	0.004931414	0.005485967	0.075332319	0.005198019	0.000411133	0.00012117	0.010715224	0.001056848	0.008090645	0.017793463	0.001361422	0.001508625	0.00766637	0.002788765	0.019176951	0.042136887	0.006505279	0.001935451	-0.000783983	-0.001039169	0.201163225	0.005674139	-0.000559973	0.001333034	0.021199135	0.008835889	0.006139655	0.089979194	0.007214368	0.008791553
V153	Subject 103	47	5	0.05682216	0.063785132	0.002351749	0.003933082	0.002584361	0.006498246	0.012077496	0.00278242	0.027965451	0.006798292	-0.002374878	0.002653913	0.035669034	0.002009162	0.01568794	0.013875292	0.00058441	0.003117015	0.002768499	0.004166002	0.02607949	0.038533833	0.026088558	0.001223533	-0.000741031	0.000160896	0.227465478	0.000818004	-0.000125442	0.000839769	0.031525679	0.006137512	0.011953242	0.128263528	0.006438874	0.008299727
V154	Subject 105	44.43	5	0.057478737	0.078681863	0.00310823	0.000250137	-7.78E-05	0.014493156	0.008192881	0.004239654	0.050771733	0.012037933	0.001922406	-6.73E-05	0.018249043	0.004298826	0.016211711	0.015709642	0.005570403	0.001519858	0.005815244	-0.000929645	0.017439694	0.032861679	0.010982748	-0.000903949	-9.48E-05	0.00330878	0.196786443	0.000375983	-0.0030362	0.002809566	0.02639597	0.003928596	0.004940662	0.113850888	0.007613134	0.013553139
V155	Subject 108	42.43	5	0.048941768	0.075045129	0.003087805	0.003874786	0.007649441	0.009542458	0.005993287	0.00448425	0.057700469	0.006944716	0.003731221	0.002335652	0.02978861	0.002320041	0.019250734	0.023064965	0.004142091	0.00600372	0.006687053	0.00319913	0.032363215	0.043187705	0.02233289	-0.000346234	0.003004655	0.000511965	0.243886553	0.004102606	-0.00039343	0.005827914	0.031160394	0.006439946	0.009271981	0.106355896	0.005111666	0.013324803
V156	Subject 108	44.43	5	0.044772103	0.059760852	0.002256164	-0.001266404	-0.003269622	0.011978593	0.004297802	0.003270714	0.040823431	0.007024129	-0.002332005	-0.001685052	-0.02220091	0.011708924	0.011057195	0.016851074	0.001356149	0.003111166	0.003291976	9.26E-05	0.018197228	0.045431995	0.02565255	0.00054457	-0.004063019	-0.001032879	0.249787782	0.003456194	-0.003152632	0.00253803	0.027187735	0.004477947	0.008104301	0.087050433	0.006778849	0.007827961
V157	Subject 109	43	5	0.062251246	0.054658028	0.002169856	0.00170681	0.005692834	0.015581909	0.008915201	0.003502018	0.049194126	0.012826723	-1.41E-05	0.002050276	0.035411878	0.005098807	0.010479892	0.022023629	-0.001166374	0.002536175	0.005378363	0.006631177	0.013459239	0.030137388	0.024634042	-0.000534518	-0.000370696	-0.000922129	0.224208651	-0.001070597	-0.000797613	0.005291521	0.02914798	0.009515044	0.007389437	0.126886878	-0.001304892	0.013323082
V158	Subject 112	46.42	5	0.057953714	0.084968563	0.004402244	0.000835028	0.005612771	0.018382647	0.009054194	0.00340639	0.052760878	0.001090285	-0.001018751	0.003329898	0.042962297	0.00727641	0.021334763	0.012983694	-0.001228013	0.006975408	0.004691004	0.008902403	0.03444477	0.042300633	0.015279413	-0.001152835	-0.001301858	-0.003160175	0.181154875	0.007447841	-0.00071961	0.004428291	0.050059085	0.013464171	0.019439608	0.173577733	0.013434299	0.012164278
V159	Subject 113	43.86	5	0.066202938	0.067870084	0.002452694	0.005339784	0.001826529	0.012402069	0.007842788	0.003073304	0.077842643	0.006029709	0.001898902	0.001332709	0.004698925	0.01270844	0.013929371	0.016148382	0.002918074	0.007580766	0.005119106	0.001134297	0.019496078	0.043454342	0.013552884	0.000900283	-0.004230272	-0.000273305	0.254139838	0.004001047	-0.002128339	0.008364888	0.027685785	0.011051001	0.01161771	0.150925595	0.009236425	0.009157395
V160	Subject 114	48	5	0.059892638	0.07898273	0.003211268	0.002920231	0.003046598	0.016276104	0.00022377	0.004748604	0.052715137	0.002337567	0.005852168	0.004630834	0.025839084	0.00921397	0.012363491	0.019815335	0.003688632	0.005169468	0.003765837	0.002757697	0.019807638	0.034755312	0.020380521	0.000683507	0.000144869	0.001297274	0.302409268	0.00184479	-0.004517959	0.003687857	0.025483831	0.0099731	0.00482857	0.124062982	0.011627434	0.011916735
V161	Subject 115	47	5	0.039850272	0.028409733	0.001950286	0.00199573	-0.000499362	0.006625503	0.006405525	0.004494063	0.063182085	0.013264937	0.000636793	0.001605453	0.034357648	0.001369263	0.002409853	0.022019468	-0.001884416	0.001120056	0.005509275	0.003453637	0.011241008	0.028906838	0.025203909	-0.000986936	1.36E-05	2.01E-05	0.197225959	-0.002674005	-0.000420375	0.002326608	0.021200315	0.009719664	0.006413768	0.081215532	0.003290585	0.013803129
V162	Subject 116	44	5	0.048136653	0.073433239	0.002253161	0.000476269	-0.000551767	0.012548647	0.009233739	0.004750999	0.032627806	0.002236909	-0.002052408	0.002044063	0.045465582	0.004670928	0.010980347	0.015674853	0.000717686	0.001295243	0.006933093	0.00204465	0.02093223	0.04531703	0.026708661	0.000196723	0.002707413	0.001366796	0.185507511	0.004393446	-0.001225369	0.001133447	0.027183978	0.008747283	0.010770423	0.106389518	0.006590024	0.013110704
V163	Subject 116	52	5	0.058723987	0.067471317	0.000943196	0.004095004	0.000919449	0.01437298	0.011063975	0.005838718	0.047492078	0.009271053	0.004204663	0.004306133	0.052415194	0.0013305	0.012341087	0.013501882	0.003645187	0.006545888	0.005558382	0.003140532	0.031504837	0.046321278	0.026441251	0.002081805	-0.003293259	0.001942913	0.266371452	0.004019928	-0.002218742	0.007045348	0.035226424	0.00918964	0.011613972	0.103720896	0.014219097	0.012114742
V164	Subject 117	43.14	5	0.058144967	0.069515175	0.002413649	0.002581274	-0.00232628	0.01577768	0.008877774	0.002484117	0.05137077	0.013882756	0.000692802	0.000822389	0.013608061	0.011387174	0.016397223	0.019454087	-0.001782386	0.004592835	0.006017865	0.008848147	0.026112248	0.047477951	0.012565786	0.000530346	-0.003112731	0.000178533	0.260079612	-0.000442082	-0.004626258	0.002916617	0.032840406	0.006905623	0.00709492	0.121017754	0.009093535	0.00875312
V165	Subject 120	44.14	5	0.063819108	0.080749434	0.002397561	0.002597567	0.005328339	0.012207807	0.007691641	0.006173005	0.053896861	0.009978766	0.002581001	-3.76E-05	0.053838335	0.004817134	0.017853044	0.015970996	0.002309269	0.007570266	0.002935121	0.005259802	0.024549492	0.033907224	0.025156745	-0.000497782	-0.001020739	-3.27E-05	0.259204368	-0.000879232	-0.003865767	0.007243362	0.030279345	0.014200289	0.012342651	0.122086997	0.009602748	0.009942232
V166	Subject 121	51	5	0.063466824	0.025141333	-0.00068241	0.003925105	0.001139471	0.012489418	0.003762985	0.007371995	0.048083356	0.014393381	0.000383645	0.000796895	0.055918191	0.00559333	0.00524359	0.028982858	-0.000671164	0.002568827	0.008104318	0.005458179	0.023119664	0.039493849	0.031384226	0.001333593	-0.001246223	0.000658177	0.244846379	0.006990776	0.000757825	0.005291357	0.031043678	0.008013269	0.007849688	0.073489876	0.010291535	0.017367982
V167	Subject 122	42.42	5	0.066331292	0.047748715	0.000289544	-0.00332307	0.000637256	0.010485674	0.003389669	0.005454336	0.056949594	0.008562439	0.00219003	0.004582325	0.028509098	0.00767252	0.014356967	0.023787699	0.006016278	0.000907078	0.008598977	0.002540366	0.020284803	0.046003232	0.021405546	0.001364961	-0.006182816	-0.001113734	0.165292509	0.001353074	-0.000686552	-0.000300935	0.049082559	0.005460455	0.012087442	0.09125653	0.005756038	0.015638673
V168	Subject 123	43.72	5	0.062658079	0.071810327	0.00084283	0.003615024	0.006670601	0.011998679	0.005546941	0.004047643	0.038223993	0.006819941	0.000755963	0.002980712	0.031197894	0.006484976	0.011795465	0.015098896	0.002634461	0.002981568	0.006166765	0.005009079	0.019907201	0.042254622	0.017639124	-0.000118687	-0.001698269	-0.000607414	0.23043519	0.001576231	0.001256583	0.000688156	0.036264533	0.012250549	0.005093795	0.129778153	0.010039426	0.011214877
V169	Subject 124	43	5	0.033953736	0.057788518	0.004123149	-0.000792914	0.000854681	0.011071969	0.01124743	0.002599119	0.033375289	0.007269816	-0.001441855	0.000510126	0.031908083	0.006761655	0.012257942	0.014312152	0.001385888	0.006685536	0.002787163	0.004860693	0.030768037	0.032664974	0.024017522	1.30E-07	-0.003325543	4.51E-05	0.300092354	0.000509713	0.004301073	0.009505797	0.016966027	0.002049827	0.010604684	0.125773339	0.008277411	0.006951722
V170	Subject 125	44.86	5	0.048341652	0.07027574	0.004564197	0.005177284	-0.000699705	0.019726462	0.003170002	0.002687277	0.059760678	0.008868006	-0.000811005	-0.001819244	0.053846084	0.001129565	0.016504351	0.018115276	2.72E-05	0.002440252	0.005788228	0.006256417	0.01918688	0.037805745	0.024405886	0.00110948	-0.002080869	-0.000491571	0.1888271	0.005689535	-0.003236467	0.005298196	0.043749223	0.011879475	0.014127234	0.13719164	0.011590421	0.01131386
V171	Subject 126	48.28	5	0.049472206	0.075603581	0.003760506	0.005555352	-0.001908177	0.012956853	0.005711516	0.002434533	0.051296239	0.007018267	0.002358375	0.001749724	0.049895698	0.00570344	0.018927637	0.018178786	0.001574798	0.011680295	0.003005984	0.006622566	0.030918345	0.045694484	0.03497874	-0.000131613	-0.000563139	0.000502797	0.297945104	0.010726737	0.001213802	0.010519803	0.040306113	0.013800717	0.017317674	0.125224728	0.013661334	0.011123192
V172	Subject 127	43.86	5	0.049953792	0.083373336	0.003132512	0.000250197	0.00075396	0.009483237	0.002542194	0.000713112	0.067565609	0.008618303	0.001028479	0.001572126	0.042307448	-0.004774581	0.018121784	0.014602262	0.001804325	0.004196031	0.004392389	0.004422331	0.028368623	0.045231646	0.023241099	0.000598826	-0.001183899	0.002233391	0.245033116	0.003118419	-0.003076307	0.008193697	0.054079828	0.015619975	0.023771021	0.130364405	0.007273568	0.014942162
V173	Subject 128	49.71	5	0.057962597	0.068249896	0.001064104	0.00313254	0.003725313	0.019250876	0.003613134	0.00272588	0.056441139	0.008130358	0.001395727	0.000764974	-0.025154998	0.006725891	0.006567253	0.015948602	0.001169059	0.00129976	0.002458556	0.002459044	0.026304157	0.051036417	0.028616815	0.001200582	0.000538047	-0.000917939	0.216928396	0.009587277	-0.000393199	0.001768264	0.032052975	0.011893039	0.01373949	0.101303007	0.003553908	0.011945631
V174	Subject 129	47.43	5	0.05952819	0.034675528	0.000667101	0.002567793	0.003870363	0.015741068	0.002418027	0.006274948	0.036963574	0.009656209	0.000748655	0.002202535	0.060567303	0.005680575	0.008346257	0.018387466	0.003170759	0.00679169	0.005102188	0.008593474	0.016210562	0.043324484	0.038331617	-0.000605595	-0.002231544	-7.08E-05	0.313206263	0.012077158	0.000354763	0.00542856	0.043355612	0.015107443	0.007419733	0.17536865	0.00616869	0.011983303
V175	Subject 130	42.42	5	0.043012631	0.058991496	0.002772811	0.003426216	0.002559304	0.00980862	0.008255274	0.004521903	0.035352314	0.007550747	-0.00320746	0.002827594	0.059258763	0.002600866	0.01106905	0.013587322	0.00170341	0.002574752	0.002938676	0.00424457	0.02175436	0.036901359	0.019055544	-3.34E-06	0.002620602	0.001058669	0.21413227	-0.00030038	0.000127002	0.002876064	0.024080504	0.01162964	0.009470296	0.151391473	0.008027477	0.009117067
V176	Subject 132	47.15	5	0.049550996	0.057403374	0.00203255	0.003279677	-0.001482563	0.006345579	0.005203667	0.002826961	0.0474948	0.005667091	0.00233632	0.002636176	0.028413928	0.005639411	0.005861786	0.015652704	0.001476228	0.006595974	0.001968412	0.003672927	0.027661644	0.045383336	0.031444483	-0.000220442	0.000456055	-0.000423614	0.289432238	0.005103536	0.000454733	0.008345639	0.021862353	0.012750362	0.009913349	0.135524678	0.009189168	0.014059506
V177	Subject 132	54.57	5	0.05675239	0.071695187	-0.001325931	0.001094247	0.001779531	0.006479271	0.006004965	0.00077448	0.045863035	0.003870659	0.00275619	0.00104982	0.050702062	-0.00019418	0.007496792	0.021530213	-0.003072973	0.004362208	0.004130925	0.001701451	0.027485982	0.033230525	0.026703584	-0.000296793	0.002052347	-0.002789951	0.263767537	0.006697336	-0.004256159	0.007515529	0.031409847	0.005264003	0.017021302	0.062997257	0.00980864	0.016581644
V178	Subject 133		5	0.052198614	0.048471892	0.002500094	0.00759408	0.003747054	0.016366282	0.008325622	0.003876085	0.054729636	0.009577726	0.001842638	0.001951121	0.004235289	-0.001028245	0.006746036	0.018151716	0.003586216	0.00461828	0.005538454	0.001946098	0.026387573	0.047597315	0.015287693	0.001346286	-0.000904173	0.001102607	0.146129297	0.003389701	-0.000248848	0.002634856	0.029824334	0.010085992	0.008612517	0.042645884	0.004984233	0.01059309
V179	Subject 134	44.57	5	0.043645102	0.064739384	0.003448631	0.001372427	-0.002950436	0.008548884	0.00031989	0.002873635	0.042199256	0.005562754	-0.002226562	-0.001202682	0.020410254	0.005125631	0.016298606	0.010490363	0.00247195	0.005229827	0.003328586	0.004267291	0.027215584	0.041508081	0.011088691	-2.90E-05	-0.003936305	0.002101609	0.291401607	0.004393013	-0.001235567	0.006087813	0.03363751	0.008172079	0.012451462	0.104621354	0.006760147	0.005156924
V180	Subject 134	51.57	5	0.047412309	0.08953096	0.008678249	0.001841029	0.002983761	0.006795639	0.006146051	0.006374285	0.043584096	0.014360057	-0.002224426	0.003796125	0.006633099	-0.005142747	0.027681222	0.022168455	0.001634093	0.00490285	0.004106683	0.003409072	0.053839813	0.055173368	0.012968686	-0.000652302	0.000671257	0.001125597	0.244060767	0.000146385	-0.008629419	0.003845593	0.009399237	0.009278922	0.018869214	0.165862436	0.009905052	0.011939517
V181	Subject 136	47.71	5	0.05541733	0.082348001	0.004248422	0.003768632	-0.001561473	0.018200486	0.007870194	0.003167522	0.051311146	0.006737509	-0.001704692	0.004605216	0.018957629	0.008720459	0.018058985	0.018335746	0.000905714	0.007698489	0.004922458	0.005538578	0.035931387	0.058126794	0.024498358	0.000426367	0.000109087	0.001424802	0.30235038	0.004506272	-0.003629629	0.004426173	0.036899005	0.015473212	0.013094843	0.114543471	0.007182947	0.01313679
V182	Subject 137	44.43	5	0.064429132	0.069243448	0.004170675	0.005879039	0.002973712	0.008622266	0.005572458	0.003052318	0.038426898	0.008803217	0.001681071	0.001524334	0.045327451	0.011858229	0.015419334	0.025494125	0.001556126	0.00298634	0.003526304	0.003557728	0.042082411	0.051238945	0.027631627	-0.000364144	0.001041969	0.00055434	0.274396931	0.002628102	-0.00315564	0.001017219	0.03240117	0.009203496	0.018170666	0.11860919	0.011539855	0.015448525
V183	Subject 138	48.72	5	0.053268825	0.045425404	0.003857832	0.001558083	0.000435313	0.008187786	0.003920059	0.003481139	0.036696947	0.010229897	0.000229128	0.00253086	0.057125884	-0.007154412	0.009203902	0.020236021	0.002907117	0.001672434	0.003858602	0.002724527	0.014738649	0.039658387	0.03667967	-5.50E-06	0.002224506	-0.000253467	0.255529983	0.001207755	-0.001049166	0.002777939	0.018085519	0.008863386	0.006654141	0.075754117	0.006187552	0.008036101
V184	Subject 139	48.14	5	0.051578547	0.075908201	0.003548059	-0.000403189	0.002733322	0.012011787	0.003832625	0.005775753	0.030508354	0.00989113	0.000759719	0.00265971	0.03601403	0.006288168	0.024586402	0.018288303	0.0056326	0.006648362	0.003956305	0.006818297	0.027338454	0.041234657	0.026590249	0.001184674	-0.001168044	0.001615987	0.236292196	0.009472969	0.001538093	0.008962454	0.037221086	0.00956802	0.017841891	0.139620373	0.005672876	0.01335752
